# Supplementary material for: Methyl 2-{2-[(E)-(2-hy­droxy-3-meth­oxy­benzyl­idene)amino]­ethyl­amino}­cyclo­pentene-1-carbodithio­ate
Source: Acta Crystallogr Sect E Struct Rep Online. 2011 Jan 29;67(Pt 2):o535. doi: 10.1107/S1600536811002972 (PMC3051642; doi:10.1107/S1600536811002972)
Supplement: Supplementary file 1 [file e-67-0o535-sup1.cif]

##############################################################################
###                                                                        ###
###        Electronic paper (Acta Crystallographica Section E)             ###
###                                                                        ###
##############################################################################
#                                                                            #
# This CIF contains the data in a paper accepted for publication in Acta     #
# Crystallographica Section E. It conforms to the requirements of Notes      #
# for Authors for Section E, and has been peer reviewed under the auspices   #
# of the IUCr Commission on Journals.                                        #
#                                                                            #
# Full details of the Crystallographic Information File format               #
# are given in the paper "The Crystallographic Information File (CIF):       #
# a New Standard Archive File for Crystallography" by S. R. Hall, F. H.      #
# Allen and I. D. Brown [Acta Cryst. (1991), A47, 655-685].                  #
#                                                                            #
# The current version of the core CIF dictionary is obtainable from          #
# ftp://ftp.iucr.org/pub/cif_core.dic. The current version number is 2.4.    #
#                                                                            #
# Software is freely available for graphical display of the structure(s) in  #
# this CIF.  For information consult the CIF home page http://www.iucr.org/  #
# cif/home.html                                                              #
#                                                                            #
# This file may be used for bona fide research purposes within the           #
# scientific community so long as proper attribution is given to the journal # 
# article from which it was obtained.                                        #
#                                                                            #
##############################################################################
                                             
data_global
_audit_creation_method     'from SHELXL97 CIF and IUCr template and publCIF'
_journal_date_recd_electronic     2011-01-19
_journal_date_accepted     2011-01-22
_journal_name_full     'Acta Crystallographica, Section E'
_journal_year     2011
_journal_volume     67
_journal_issue      2
_journal_page_first     o535
_journal_page_last     o535
_journal_paper_category     QO
_journal_coeditor_code     SU2251
_publ_contact_author_name     'Saeid Menati'
_publ_contact_author_address
;
Department of Chemistry,
Science and Research Branch
Islamic Azad University,
Tehran,
Iran
;
_publ_contact_author_email     saiedmenati@gmail.com
_publ_contact_author_fax     '0098 661 6200399'
_publ_contact_author_phone     '0098 661 6200399'
_publ_section_title
;\
Methyl
2-{2-[(<i>E</i>)-(2-hydroxy-3-methoxybenzylidene)amino]ethylamino}\
cyclopentene-1-carbodithioate
;
loop_
    _publ_author_name
    _publ_author_footnote
    _publ_author_address
    'Menati, Saeid' .
;
Department of Chemistry, Science and Research Branch, Islamic Azad University,
Tehran, Iran
;
    'Kakanejadi, Ali' .
;
Department of Chemistry, University of Lorestan, Lorestan, Iran
;
    'Taeb, Abbas' .
;
Department of Chemistry, Science and Research Branch, Islamic Azad University,
Tehran, Iran
;
    'Bruno, Giuseppe' .
;
Dipartimento di Chimica Inorganica, Vill. S. Agata,
Salita Sperone 31,
Universita di Messina
98166 Messina
Italy
;
    'Amiri Rudbari, Hadi' .
;
Dipartimento di Chimica Inorganica, Vill. S. Agata,
Salita Sperone 31,
Universita di Messina
98166 Messina
Italy
;
data_I
_audit_creation_method     SHELXL-97
_chemical_name_systematic
;
Methyl 2-{2-[(<i>E</i>)-(2-hydroxy-3-
methoxybenzylidene)amino]ethylamino}cyclopentene-1-carbodithioate
;
_chemical_name_common     ?
_chemical_formula_moiety     'C17 H22 N2 O2 S2'
_chemical_formula_sum     'C17 H22 N2 O2 S2'
_chemical_formula_iupac     'C17 H22 N2 O2 S2'
_chemical_formula_weight     350.49
_chemical_melting_point     ?
_symmetry_cell_setting     triclinic
_symmetry_space_group_name_H-M     'P -1'
_symmetry_space_group_name_Hall     '-P 1'
loop_
    _symmetry_equiv_pos_as_xyz
    'x, y, z'
    '-x, -y, -z'
_cell_length_a     7.7933(2)
_cell_length_b     10.3486(2)
_cell_length_c     11.9532(3)
_cell_angle_alpha     108.0380(10)
_cell_angle_beta     93.3490(10)
_cell_angle_gamma     100.2960(10)
_cell_volume     895.19(4)
_cell_formula_units_Z     2
_cell_measurement_reflns_used     9856
_cell_measurement_theta_min     2.68
_cell_measurement_theta_max     29.01
_cell_measurement_temperature     296(2)
_exptl_crystal_description     prismatic
_exptl_crystal_colour     black
_exptl_crystal_size_max     0.56
_exptl_crystal_size_mid     0.45
_exptl_crystal_size_min     0.34
_exptl_crystal_density_diffrn     1.300
_exptl_crystal_density_meas     ?
_exptl_crystal_density_method     'not measured'
_exptl_crystal_F_000     372
loop_
    _exptl_crystal_face_index_h
    _exptl_crystal_face_index_k
    _exptl_crystal_face_index_l
    _exptl_crystal_face_perp_dist
    0.00 1.00 -1.00 0.1930
    0.00 -2.00 -1.00 0.1900
    0.00 0.00 1.00 0.0510
    0.00 0.00 -1.00 0.1800
    0.00 1.00 -2.00 0.1620
    2.00 0.00 -1.00 0.2000
    -2.00 0.00 1.00 0.1710
    2.00 -1.00 -1.00 0.2850
_exptl_absorpt_coefficient_mu     0.308
_exptl_absorpt_correction_type     multi-scan
_exptl_absorpt_process_details     '(SADABS; Sheldrick, 1996)'
_exptl_absorpt_correction_T_min     0.6776
_exptl_absorpt_correction_T_max     0.7458
_exptl_special_details
;
;
_diffrn_ambient_temperature     296(2)
_diffrn_radiation_type     MoK\a
_diffrn_radiation_wavelength     0.71073
_diffrn_radiation_source     'fine-focus sealed tube'
_diffrn_radiation_monochromator     graphite
_diffrn_measurement_device_type     'Bruker APEXII CCD'
_diffrn_measurement_method     '\f and \w'
_diffrn_detector_area_resol_mean     ?
_diffrn_reflns_number     34525
_diffrn_reflns_av_R_equivalents     0.0189
_diffrn_reflns_av_sigmaI/netI     0.0099
_diffrn_reflns_theta_min     2.68
_diffrn_reflns_theta_max     29.07
_diffrn_reflns_theta_full     29.07
_diffrn_measured_fraction_theta_max     0.995
_diffrn_measured_fraction_theta_full     0.995
_diffrn_reflns_limit_h_min     -10
_diffrn_reflns_limit_h_max     10
_diffrn_reflns_limit_k_min     -14
_diffrn_reflns_limit_k_max     14
_diffrn_reflns_limit_l_min     -16
_diffrn_reflns_limit_l_max     16
_diffrn_standards_number     0
_diffrn_standards_interval_count     ?
_diffrn_standards_interval_time     ?
_diffrn_standards_decay_%     ?
_refine_special_details
;
Refinement of <i>F</i>^2^ against ALL reflections. The weighted <i>R</i>-factor
<i>wR</i> and goodness of fit <i>S</i> are based on <i>F</i>^2^, conventional
<i>R</i>-factors <i>R</i> are based on <i>F</i>, with <i>F</i> set to zero for
negative <i>F</i>^2^. The threshold expression of <i>F</i>^2^ >
\s(<i>F</i>^2^) is used only for calculating <i>R</i>-factors(gt) <i>etc</i>.
and is not relevant to the choice of reflections for refinement.
<i>R</i>-factors based on <i>F</i>^2^ are statistically about twice as large
as those based on <i>F</i>, and <i>R</i>- factors based on ALL data will be
even larger.
;
_reflns_number_total     4761
_reflns_number_gt     4235
_reflns_threshold_expression     I>2\s(I)
_refine_ls_structure_factor_coef     Fsqd
_refine_ls_matrix_type     full
_refine_ls_R_factor_all     0.0403
_refine_ls_R_factor_gt     0.0358
_refine_ls_wR_factor_gt     0.1035
_refine_ls_wR_factor_ref     0.1093
_refine_ls_goodness_of_fit_ref     1.053
_refine_ls_restrained_S_all     1.053
_refine_ls_number_reflns     4761
_refine_ls_number_parameters     211
_refine_ls_number_restraints     0
_refine_ls_hydrogen_treatment     constr
_refine_ls_weighting_scheme     calc
_refine_ls_weighting_details
         'calc w=1/[\s^2^(Fo^2^)+(0.0602P)^2^+0.1600P] where P=(Fo^2^+2Fc^2^)/3'
_atom_sites_solution_hydrogens     geom
_atom_sites_solution_primary     direct
_atom_sites_solution_secondary     difmap
_refine_ls_shift/su_max     0.002
_refine_ls_shift/su_mean     0.000
_refine_diff_density_max     0.319
_refine_diff_density_min     -0.229
_refine_ls_extinction_method     none
_refine_ls_extinction_coef     ?
loop_
    _atom_type_symbol
    _atom_type_description
    _atom_type_scat_dispersion_real
    _atom_type_scat_dispersion_imag
    _atom_type_scat_source
    'C' 'C' 0.0033 0.0016
                         'International Tables Vol C Tables 4.2.6.8 and 6.1.1.4'
    'H' 'H' 0.0000 0.0000
                         'International Tables Vol C Tables 4.2.6.8 and 6.1.1.4'
    'N' 'N' 0.0061 0.0033
                         'International Tables Vol C Tables 4.2.6.8 and 6.1.1.4'
    'O' 'O' 0.0106 0.0060
                         'International Tables Vol C Tables 4.2.6.8 and 6.1.1.4'
    'S' 'S' 0.1246 0.1234
                         'International Tables Vol C Tables 4.2.6.8 and 6.1.1.4'
_computing_data_collection     'APEX2 (Bruker, 2008)'
_computing_cell_refinement     'SAINT (Bruker, 2008)'
_computing_data_reduction     'SAINT (Bruker, 2008)'
_computing_structure_solution     'SHELXS97 (Sheldrick, 2008)'
_computing_structure_refinement     'SHELXL97 (Sheldrick, 2008)'
_computing_molecular_graphics     'SHELXTL (Sheldrick, 2008)'
_computing_publication_material     'SHELXTL (Sheldrick, 2008)'
loop_
    _atom_site_type_symbol
    _atom_site_label
    _atom_site_fract_x
    _atom_site_fract_y
    _atom_site_fract_z
    _atom_site_U_iso_or_equiv
    _atom_site_adp_type
    _atom_site_calc_flag
    _atom_site_refinement_flags
    _atom_site_occupancy
    _atom_site_disorder_assembly
    _atom_site_disorder_group
    S S1 0.34940(5) 0.35488(3) 0.20000(3) 0.05017(11) Uani d . 1 . .
    S S2 0.29009(5) 0.64159(4) 0.22423(3) 0.05473(11) Uani d . 1 . .
    O O1 -0.09386(17) 1.17333(16) 0.37397(12) 0.0836(4) Uani d . 1 . .
    O O2 0.00507(12) 1.04545(10) 0.17106(8) 0.0511(2) Uani d . 1 . .
    H H2 0.0495 1.0077 0.1123 0.077 Uiso d R 1 . .
    N N1 0.21120(14) 0.62955(11) -0.03025(9) 0.0435(2) Uani d . 1 . .
    H H1 0.2184 0.6727 0.0445 0.052 Uiso d R 1 . .
    N N2 0.23401(13) 0.92834(10) 0.05271(10) 0.0433(2) Uani d . 1 . .
    C C1 0.3828(3) 0.4423(2) 0.35518(14) 0.0785(5) Uani d . 1 . .
    H H1A 0.4744 0.5239 0.3731 0.118 Uiso calc R 1 . .
    H H1B 0.4162 0.3817 0.3953 0.118 Uiso calc R 1 . .
    H H1C 0.2761 0.4687 0.3810 0.118 Uiso calc R 1 . .
    C C2 0.29524(14) 0.47869(11) 0.13773(10) 0.0375(2) Uani d . 1 . .
    C C3 0.26114(14) 0.42536(11) 0.01462(10) 0.0365(2) Uani d . 1 . .
    C C4 0.22487(13) 0.49886(11) -0.06190(9) 0.0360(2) Uani d . 1 . .
    C C5 0.20752(18) 0.40864(13) -0.18882(10) 0.0465(3) Uani d . 1 . .
    H H5A 0.3113 0.4324 -0.2252 0.056 Uiso calc R 1 . .
    H H5B 0.1054 0.4178 -0.2339 0.056 Uiso calc R 1 . .
    C C6 0.1871(2) 0.26237(15) -0.18208(13) 0.0625(4) Uani d . 1 . .
    H H6A 0.2465 0.2067 -0.2422 0.075 Uiso calc R 1 . .
    H H6B 0.0639 0.2176 -0.1938 0.075 Uiso calc R 1 . .
    C C7 0.2702(2) 0.27904(13) -0.05846(11) 0.0503(3) Uani d . 1 . .
    H H7A 0.2050 0.2117 -0.0272 0.060 Uiso calc R 1 . .
    H H7B 0.3911 0.2676 -0.0596 0.060 Uiso calc R 1 . .
    C C8 0.18503(17) 0.70860(13) -0.10912(11) 0.0461(3) Uani d . 1 . .
    H H8A 0.0618 0.7121 -0.1197 0.055 Uiso calc R 1 . .
    H H8B 0.2189 0.6634 -0.1861 0.055 Uiso calc R 1 . .
    C C9 0.29423(16) 0.85464(13) -0.05752(12) 0.0453(3) Uani d . 1 . .
    H H9A 0.4167 0.8509 -0.0428 0.054 Uiso calc R 1 . .
    H H9B 0.2850 0.9041 -0.1138 0.054 Uiso calc R 1 . .
    C C10 0.33243(16) 0.95933(13) 0.15062(12) 0.0454(3) Uani d . 1 . .
    H H10 0.4421 0.9356 0.1493 0.054 Uiso calc R 1 . .
    C C11 0.27848(17) 1.03029(12) 0.26352(11) 0.0461(3) Uani d . 1 . .
    C C12 0.11586(17) 1.06993(12) 0.26856(11) 0.0449(3) Uani d . 1 . .
    C C13 0.0665(2) 1.13836(16) 0.37903(14) 0.0592(3) Uani d . 1 . .
    C C14 0.1797(3) 1.16566(19) 0.48081(14) 0.0744(5) Uani d . 1 . .
    H H14 0.1466 1.2100 0.5541 0.089 Uiso calc R 1 . .
    C C15 0.3412(3) 1.1281(2) 0.47537(15) 0.0780(5) Uani d . 1 . .
    H H15 0.4165 1.1487 0.5447 0.094 Uiso calc R 1 . .
    C C16 0.3908(2) 1.06093(17) 0.36880(15) 0.0652(4) Uani d . 1 . .
    H H16 0.4993 1.0353 0.3658 0.078 Uiso calc R 1 . .
    C C17 -0.1453(3) 1.2484(3) 0.4833(2) 0.1217(11) Uani d . 1 . .
    H H17A -0.1475 1.1949 0.5363 0.183 Uiso calc R 1 . .
    H H17B -0.2603 1.2659 0.4696 0.183 Uiso calc R 1 . .
    H H17C -0.0630 1.3351 0.5180 0.183 Uiso calc R 1 . .
loop_
    _atom_site_aniso_label
    _atom_site_aniso_U_11
    _atom_site_aniso_U_22
    _atom_site_aniso_U_33
    _atom_site_aniso_U_12
    _atom_site_aniso_U_13
    _atom_site_aniso_U_23
    S1 0.0626(2) 0.04592(18) 0.04539(17) 0.01308(14) 0.00025(14) 0.01981(13)
    S2 0.0818(3) 0.04600(18) 0.03766(16) 0.02337(16) 0.00973(15) 0.00942(13)
    O1 0.0729(7) 0.0936(10) 0.0702(8) 0.0283(7) 0.0167(6) -0.0007(7)
    O2 0.0478(5) 0.0523(5) 0.0496(5) 0.0163(4) -0.0034(4) 0.0101(4)
    N1 0.0560(6) 0.0407(5) 0.0373(5) 0.0170(4) 0.0067(4) 0.0138(4)
    N2 0.0452(5) 0.0389(5) 0.0488(5) 0.0130(4) 0.0043(4) 0.0167(4)
    C1 0.1227(16) 0.0735(11) 0.0439(7) 0.0214(10) 0.0018(9) 0.0266(7)
    C2 0.0363(5) 0.0385(5) 0.0389(5) 0.0075(4) 0.0053(4) 0.0142(4)
    C3 0.0356(5) 0.0345(5) 0.0381(5) 0.0071(4) 0.0032(4) 0.0105(4)
    C4 0.0321(4) 0.0382(5) 0.0369(5) 0.0070(4) 0.0033(4) 0.0112(4)
    C5 0.0549(7) 0.0438(6) 0.0359(5) 0.0074(5) -0.0013(5) 0.0088(5)
    C6 0.0919(11) 0.0417(7) 0.0447(7) 0.0121(7) -0.0077(7) 0.0050(5)
    C7 0.0654(8) 0.0371(6) 0.0449(6) 0.0130(5) -0.0009(5) 0.0085(5)
    C8 0.0547(6) 0.0463(6) 0.0427(6) 0.0181(5) 0.0050(5) 0.0183(5)
    C9 0.0466(6) 0.0467(6) 0.0522(7) 0.0177(5) 0.0123(5) 0.0240(5)
    C10 0.0434(6) 0.0392(6) 0.0575(7) 0.0114(4) 0.0007(5) 0.0208(5)
    C11 0.0531(6) 0.0378(5) 0.0486(6) 0.0098(5) -0.0049(5) 0.0174(5)
    C12 0.0517(6) 0.0365(5) 0.0459(6) 0.0074(5) 0.0000(5) 0.0146(5)
    C13 0.0685(9) 0.0524(7) 0.0531(8) 0.0121(6) 0.0091(6) 0.0119(6)
    C14 0.1066(14) 0.0683(10) 0.0437(7) 0.0165(10) 0.0050(8) 0.0136(7)
    C15 0.1076(14) 0.0729(11) 0.0508(8) 0.0220(10) -0.0196(9) 0.0196(8)
    C16 0.0735(9) 0.0595(8) 0.0619(9) 0.0192(7) -0.0176(7) 0.0202(7)
    C17 0.0930(15) 0.127(2) 0.1020(17) 0.0243(15) 0.0333(13) -0.0292(16)
_geom_special_details
;
 All esds (except the esd in the dihedral angle between two l.s. planes)
 are estimated using the full covariance matrix.  The cell esds are taken
 into account individually in the estimation of esds in distances, angles
 and torsion angles; correlations between esds in cell parameters are only
 used when they are defined by crystal symmetry.  An approximate (isotropic)
 treatment of cell esds is used for estimating esds involving l.s. planes.
;
loop_
    _geom_bond_atom_site_label_1
    _geom_bond_atom_site_label_2
    _geom_bond_site_symmetry_2
    _geom_bond_distance
    _geom_bond_publ_flag
    S1 C2 . 1.7666(11) ?
    S1 C1 . 1.7740(16) ?
    S2 C2 . 1.6918(12) ?
    O1 C13 . 1.365(2) ?
    O1 C17 . 1.420(2) ?
    O2 C12 . 1.3377(15) ?
    O2 H2 . 0.8201 ?
    N1 C4 . 1.3126(15) ?
    N1 C8 . 1.4541(15) ?
    N1 H1 . 0.8595 ?
    N2 C10 . 1.2789(16) ?
    N2 C9 . 1.4546(16) ?
    C1 H1A . 0.9600 ?
    C1 H1B . 0.9600 ?
    C1 H1C . 0.9600 ?
    C2 C3 . 1.3926(15) ?
    C3 C4 . 1.4046(15) ?
    C3 C7 . 1.5124(16) ?
    C4 C5 . 1.4984(15) ?
    C5 C6 . 1.521(2) ?
    C5 H5A . 0.9700 ?
    C5 H5B . 0.9700 ?
    C6 C7 . 1.5243(19) ?
    C6 H6A . 0.9700 ?
    C6 H6B . 0.9700 ?
    C7 H7A . 0.9700 ?
    C7 H7B . 0.9700 ?
    C8 C9 . 1.5134(18) ?
    C8 H8A . 0.9700 ?
    C8 H8B . 0.9700 ?
    C9 H9A . 0.9700 ?
    C9 H9B . 0.9700 ?
    C10 C11 . 1.4493(19) ?
    C10 H10 . 0.9300 ?
    C11 C12 . 1.3991(18) ?
    C11 C16 . 1.4055(18) ?
    C12 C13 . 1.4037(19) ?
    C13 C14 . 1.382(2) ?
    C14 C15 . 1.381(3) ?
    C14 H14 . 0.9300 ?
    C15 C16 . 1.364(3) ?
    C15 H15 . 0.9300 ?
    C16 H16 . 0.9300 ?
    C17 H17A . 0.9600 ?
    C17 H17B . 0.9600 ?
    C17 H17C . 0.9600 ?
loop_
    _geom_angle_atom_site_label_1
    _geom_angle_atom_site_label_2
    _geom_angle_atom_site_label_3
    _geom_angle_site_symmetry_1
    _geom_angle_site_symmetry_3
    _geom_angle
    _geom_angle_publ_flag
    C2 S1 C1 . . 104.65(7) ?
    C13 O1 C17 . . 116.50(17) ?
    C12 O2 H2 . . 109.5 ?
    C4 N1 C8 . . 126.44(10) ?
    C4 N1 H1 . . 116.8 ?
    C8 N1 H1 . . 116.7 ?
    C10 N2 C9 . . 119.45(11) ?
    S1 C1 H1A . . 109.5 ?
    S1 C1 H1B . . 109.5 ?
    H1A C1 H1B . . 109.5 ?
    S1 C1 H1C . . 109.5 ?
    H1A C1 H1C . . 109.5 ?
    H1B C1 H1C . . 109.5 ?
    C3 C2 S2 . . 126.69(9) ?
    C3 C2 S1 . . 112.17(8) ?
    S2 C2 S1 . . 121.14(7) ?
    C2 C3 C4 . . 126.43(10) ?
    C2 C3 C7 . . 124.42(10) ?
    C4 C3 C7 . . 109.03(10) ?
    N1 C4 C3 . . 126.24(10) ?
    N1 C4 C5 . . 122.93(10) ?
    C3 C4 C5 . . 110.81(10) ?
    C4 C5 C6 . . 103.91(10) ?
    C4 C5 H5A . . 111.0 ?
    C6 C5 H5A . . 111.0 ?
    C4 C5 H5B . . 111.0 ?
    C6 C5 H5B . . 111.0 ?
    H5A C5 H5B . . 109.0 ?
    C5 C6 C7 . . 105.86(10) ?
    C5 C6 H6A . . 110.6 ?
    C7 C6 H6A . . 110.6 ?
    C5 C6 H6B . . 110.6 ?
    C7 C6 H6B . . 110.6 ?
    H6A C6 H6B . . 108.7 ?
    C3 C7 C6 . . 104.22(10) ?
    C3 C7 H7A . . 110.9 ?
    C6 C7 H7A . . 110.9 ?
    C3 C7 H7B . . 110.9 ?
    C6 C7 H7B . . 110.9 ?
    H7A C7 H7B . . 108.9 ?
    N1 C8 C9 . . 109.96(10) ?
    N1 C8 H8A . . 109.7 ?
    C9 C8 H8A . . 109.7 ?
    N1 C8 H8B . . 109.7 ?
    C9 C8 H8B . . 109.7 ?
    H8A C8 H8B . . 108.2 ?
    N2 C9 C8 . . 110.36(10) ?
    N2 C9 H9A . . 109.6 ?
    C8 C9 H9A . . 109.6 ?
    N2 C9 H9B . . 109.6 ?
    C8 C9 H9B . . 109.6 ?
    H9A C9 H9B . . 108.1 ?
    N2 C10 C11 . . 122.07(11) ?
    N2 C10 H10 . . 119.0 ?
    C11 C10 H10 . . 119.0 ?
    C12 C11 C16 . . 119.61(14) ?
    C12 C11 C10 . . 120.49(11) ?
    C16 C11 C10 . . 119.90(13) ?
    O2 C12 C11 . . 122.13(12) ?
    O2 C12 C13 . . 118.47(12) ?
    C11 C12 C13 . . 119.40(12) ?
    O1 C13 C14 . . 125.93(15) ?
    O1 C13 C12 . . 114.69(14) ?
    C14 C13 C12 . . 119.38(15) ?
    C15 C14 C13 . . 121.06(16) ?
    C15 C14 H14 . . 119.5 ?
    C13 C14 H14 . . 119.5 ?
    C16 C15 C14 . . 120.29(15) ?
    C16 C15 H15 . . 119.9 ?
    C14 C15 H15 . . 119.9 ?
    C15 C16 C11 . . 120.26(16) ?
    C15 C16 H16 . . 119.9 ?
    C11 C16 H16 . . 119.9 ?
    O1 C17 H17A . . 109.5 ?
    O1 C17 H17B . . 109.5 ?
    H17A C17 H17B . . 109.5 ?
    O1 C17 H17C . . 109.5 ?
    H17A C17 H17C . . 109.5 ?
    H17B C17 H17C . . 109.5 ?
loop_
    _geom_torsion_atom_site_label_1
    _geom_torsion_atom_site_label_2
    _geom_torsion_atom_site_label_3
    _geom_torsion_atom_site_label_4
    _geom_torsion_site_symmetry_1
    _geom_torsion_site_symmetry_2
    _geom_torsion_site_symmetry_3
    _geom_torsion_site_symmetry_4
    _geom_torsion
    _geom_torsion_publ_flag
    C1 S1 C2 C3 . . . . -178.88(11) ?
    C1 S1 C2 S2 . . . . 1.58(11) ?
    S2 C2 C3 C4 . . . . 3.59(17) ?
    S1 C2 C3 C4 . . . . -175.92(9) ?
    S2 C2 C3 C7 . . . . 179.08(10) ?
    S1 C2 C3 C7 . . . . -0.43(15) ?
    C8 N1 C4 C3 . . . . 175.70(11) ?
    C8 N1 C4 C5 . . . . -2.59(19) ?
    C2 C3 C4 N1 . . . . -2.38(19) ?
    C7 C3 C4 N1 . . . . -178.45(11) ?
    C2 C3 C4 C5 . . . . 176.08(11) ?
    C7 C3 C4 C5 . . . . 0.01(13) ?
    N1 C4 C5 C6 . . . . -166.44(12) ?
    C3 C4 C5 C6 . . . . 15.04(14) ?
    C4 C5 C6 C7 . . . . -23.83(16) ?
    C2 C3 C7 C6 . . . . 168.79(12) ?
    C4 C3 C7 C6 . . . . -15.05(15) ?
    C5 C6 C7 C3 . . . . 23.93(16) ?
    C4 N1 C8 C9 . . . . -140.36(12) ?
    C10 N2 C9 C8 . . . . 111.43(12) ?
    N1 C8 C9 N2 . . . . -64.63(13) ?
    C9 N2 C10 C11 . . . . -178.80(11) ?
    N2 C10 C11 C12 . . . . -1.23(19) ?
    N2 C10 C11 C16 . . . . 179.42(12) ?
    C16 C11 C12 O2 . . . . 178.90(13) ?
    C10 C11 C12 O2 . . . . -0.45(18) ?
    C16 C11 C12 C13 . . . . -0.74(19) ?
    C10 C11 C12 C13 . . . . 179.91(12) ?
    C17 O1 C13 C14 . . . . 2.1(3) ?
    C17 O1 C13 C12 . . . . -177.20(19) ?
    O2 C12 C13 O1 . . . . -0.1(2) ?
    C11 C12 C13 O1 . . . . 179.54(13) ?
    O2 C12 C13 C14 . . . . -179.49(14) ?
    C11 C12 C13 C14 . . . . 0.2(2) ?
    O1 C13 C14 C15 . . . . -178.55(18) ?
    C12 C13 C14 C15 . . . . 0.7(3) ?
    C13 C14 C15 C16 . . . . -1.1(3) ?
    C14 C15 C16 C11 . . . . 0.5(3) ?
    C12 C11 C16 C15 . . . . 0.4(2) ?
    C10 C11 C16 C15 . . . . 179.77(15) ?
loop_
    _geom_hbond_atom_site_label_D
    _geom_hbond_atom_site_label_H
    _geom_hbond_atom_site_label_A
    _geom_hbond_site_symmetry_A
    _geom_hbond_distance_DH
    _geom_hbond_distance_HA
    _geom_hbond_distance_DA
    _geom_hbond_angle_DHA
    N1 H1 S2 . 0.86 2.32 3.0275(11) 140
    O2 H2 N2 . 0.82 1.85 2.5806(14) 147
    C9 H9B O2 2_575 0.97 2.51 3.1166(16) 120
    C1 H1C Cg 1_545 0.96 2.95 3.617(2) 128
