# Supplementary material for: Methyl 2-{2-[(E)-(2-hy­droxy-3-meth­oxy­benzyl­idene)amino]­ethyl­amino}­cyclo­pentene-1-carbodithio­ate
Source: Acta Crystallogr Sect E Struct Rep Online. 2011 Jan 29;67(Pt 2):o535. doi: 10.1107/S1600536811002972 (PMC3051642; doi:10.1107/S1600536811002972)
Supplement: Supplementary file 2 [file e-67-0o535-Isup2.hkl]

# 
# h,k,l, Fc-squared, Fo-squared, sigma(Fo-squared) and status flag 
# 
data_I
_shelx_title ' I         P -1         R = 0.04' 
_shelx_refln_list_code          4 
_shelx_F_calc_maximum       84.92 
_exptl_crystal_F_000       372.00 
_reflns_d_resolution_high  0.7314 
 
loop_ 
 _symmetry_equiv_pos_as_xyz 
 'x, y, z' 
 '-x, -y, -z' 
 
_cell_length_a     7.7933 
_cell_length_b    10.3486 
_cell_length_c    11.9532 
_cell_angle_alpha 108.038 
_cell_angle_beta   93.349 
_cell_angle_gamma 100.296 
 
_shelx_F_squared_multiplier     1.000 
 
loop_ 
 _refln_index_h 
 _refln_index_k 
 _refln_index_l 
 _refln_F_squared_calc 
 _refln_F_squared_meas 
 _refln_F_squared_sigma 
 _refln_observed_status 
   1   0   0      108.59      124.73      1.11 o 
   3   0   0     1014.58     1038.54      5.77 o 
   4   0   0       93.20      113.28      0.79 o 
   5   0   0       22.56       29.23      0.30 o 
   6   0   0        4.26        3.27      0.16 o 
   7   0   0        2.40        1.86      0.17 o 
   8   0   0        0.50        0.15      0.17 o 
   9   0   0        4.17        2.95      0.26 o 
  10   0   0        2.42        2.02      0.28 o 
 -10   1   0        0.03       -0.18      0.22 o 
  -9   1   0       22.31       21.48      0.74 o 
  -8   1   0        0.16        0.02      0.17 o 
  -7   1   0       13.53       15.55      0.45 o 
  -6   1   0       93.17       93.69      0.85 o 
  -5   1   0       88.77      122.29      0.86 o 
  -4   1   0       37.46       46.05      0.38 o 
  -3   1   0      332.78      313.68      1.99 o 
  -2   1   0      520.18      572.08      3.52 o 
  -1   1   0     1635.42     1618.43     16.76 o 
   1   1   0      638.78      650.22      4.18 o 
   2   1   0     4871.56     4934.23     27.41 o 
   3   1   0      101.15       91.43      0.58 o 
   4   1   0       31.18       37.01      0.31 o 
   5   1   0       52.25       49.60      0.45 o 
   6   1   0       63.31       63.97      0.86 o 
   7   1   0       18.99       17.51      0.38 o 
   8   1   0       16.73       17.35      0.38 o 
   9   1   0        4.83        4.64      0.29 o 
  10   1   0        0.63        0.95      0.28 o 
 -10   2   0        0.18        0.26      0.24 o 
  -9   2   0        0.00       -0.19      0.19 o 
  -8   2   0       99.15       92.68      1.18 o 
  -7   2   0       15.18       14.86      0.33 o 
  -6   2   0       52.78       49.41      0.51 o 
  -5   2   0      100.87       84.82      0.79 o 
  -4   2   0      118.55      126.93      0.95 o 
  -3   2   0      488.35      582.79      3.38 o 
  -2   2   0      963.19      895.42      5.12 o 
  -1   2   0      590.56      595.66      3.08 o 
   0   2   0      222.03      260.26      1.64 o 
   1   2   0      174.99      185.93      0.99 o 
   2   2   0      419.81      483.72      2.61 o 
   3   2   0      492.54      449.39      2.61 o 
   4   2   0      328.98      307.68      1.84 o 
   5   2   0       16.81       14.20      0.40 o 
   6   2   0        0.30        0.00      0.15 o 
   7   2   0        0.28        0.30      0.17 o 
   8   2   0        1.06        1.40      0.20 o 
   9   2   0       22.04       22.30      0.74 o 
 -10   3   0        6.30        5.35      0.34 o 
  -9   3   0        7.83        6.75      0.33 o 
  -8   3   0        5.57        4.26      0.25 o 
  -7   3   0        3.07        3.38      0.19 o 
  -6   3   0      211.12      227.65      1.99 o 
  -5   3   0       25.30       29.31      0.32 o 
  -4   3   0       64.91       91.26      0.69 o 
  -3   3   0     2811.35     2842.35     16.84 o 
  -2   3   0      397.45      424.76      2.51 o 
  -1   3   0       20.58       20.64      0.21 o 
   0   3   0      942.31     1021.01      6.07 o 
   1   3   0      711.63      738.86      4.44 o 
   2   3   0      274.47      286.25      1.73 o 
   3   3   0        1.35        1.24      0.08 o 
   4   3   0        0.00       -0.08      0.08 o 
   5   3   0       70.86       63.50      0.60 o 
   6   3   0       39.85       39.44      0.52 o 
   7   3   0        1.15        1.62      0.19 o 
   8   3   0        1.34        0.62      0.19 o 
   9   3   0        0.04       -0.14      0.28 o 
 -10   4   0        0.12        0.21      0.24 o 
  -9   4   0        0.97        0.74      0.21 o 
  -8   4   0        1.85        0.32      0.17 o 
  -7   4   0        2.98        4.12      0.22 o 
  -6   4   0       12.26        8.63      0.24 o 
  -5   4   0        1.84        1.81      0.12 o 
  -4   4   0      308.42      335.65      2.12 o 
  -3   4   0       44.31       59.44      0.46 o 
  -2   4   0      170.97      152.39      0.96 o 
  -1   4   0       64.81       93.79      0.68 o 
   0   4   0      823.18      854.42      4.97 o 
   1   4   0      928.01      965.86      6.36 o 
   2   4   0      157.98      159.00      1.03 o 
   3   4   0     1074.01     1067.54      6.11 o 
   4   4   0        0.05        0.50      0.11 o 
   5   4   0      101.42       96.88      0.88 o 
   6   4   0        0.74        1.19      0.17 o 
   7   4   0       28.85       31.29      0.53 o 
   8   4   0        0.13        0.18      0.20 o 
   9   4   0        0.85        1.15      0.28 o 
 -10   5   0        7.14        6.76      0.37 o 
  -9   5   0       22.06       24.76      0.60 o 
  -8   5   0      105.94      106.69      1.40 o 
  -7   5   0       29.14       26.51      0.51 o 
  -6   5   0      184.40      160.37      1.58 o 
  -5   5   0      231.81      233.91      2.01 o 
  -4   5   0       17.56       15.13      0.27 o 
  -3   5   0      238.58      245.33      1.58 o 
  -2   5   0       54.56       53.30      0.43 o 
  -1   5   0      614.96      670.19      4.35 o 
   0   5   0        0.03       -0.07      0.07 o 
   1   5   0      335.02      393.16      2.56 o 
   2   5   0        6.03        5.71      0.15 o 
   3   5   0      249.68      255.24      1.61 o 
   4   5   0        5.35        6.21      0.19 o 
   5   5   0      119.18      117.51      1.06 o 
   6   5   0       84.68       88.51      1.22 o 
   7   5   0       10.04        9.35      0.37 o 
   8   5   0       24.24       26.18      0.76 o 
 -10   6   0        0.26        0.69      0.33 o 
  -9   6   0        3.42        3.00      0.26 o 
  -8   6   0       25.91       26.48      0.54 o 
  -7   6   0        0.26        0.75      0.20 o 
  -6   6   0       97.67       97.35      1.08 o 
  -5   6   0      407.69      416.76      3.89 o 
  -4   6   0       82.40       77.83      0.70 o 
  -3   6   0      888.28      879.46      5.37 o 
  -2   6   0       18.05       19.03      0.24 o 
  -1   6   0      363.56      371.95      2.46 o 
   0   6   0      107.89      100.96      0.85 o 
   1   6   0       29.65       36.31      0.37 o 
   2   6   0       18.12       16.19      0.26 o 
   3   6   0        9.68        8.04      0.23 o 
   4   6   0        4.04        3.51      0.18 o 
   5   6   0        0.14        0.10      0.16 o 
   6   6   0        0.33        0.69      0.21 o 
   7   6   0        0.80        1.45      0.25 o 
   8   6   0        2.35        3.05      0.33 o 
 -10   7   0        0.30        0.13      0.31 o 
  -9   7   0       20.92       20.73      0.59 o 
  -8   7   0        0.33        0.22      0.20 o 
  -7   7   0        3.78        4.84      0.28 o 
  -6   7   0       25.47       23.62      0.50 o 
  -5   7   0       10.09       11.85      0.28 o 
  -4   7   0        0.74        0.29      0.13 o 
  -3   7   0      264.10      282.56      2.02 o 
  -2   7   0       35.68       36.00      0.37 o 
  -1   7   0       74.33       76.00      0.64 o 
   0   7   0      290.15      281.02      2.00 o 
   1   7   0       31.62       27.44      0.36 o 
   2   7   0       89.68       85.32      0.96 o 
   3   7   0       43.46       38.29      0.51 o 
   4   7   0        2.09        2.54      0.22 o 
   5   7   0        0.18        0.47      0.18 o 
   6   7   0        0.13        0.22      0.22 o 
   7   7   0        6.45        6.26      0.41 o 
  -9   8   0        0.32        1.03      0.30 o 
  -8   8   0        0.12        0.06      0.22 o 
  -7   8   0       22.35       21.02      0.50 o 
  -6   8   0        0.11        0.23      0.19 o 
  -5   8   0       65.84       66.92      0.77 o 
  -4   8   0        0.74        0.79      0.16 o 
  -3   8   0       48.41       41.67      0.51 o 
  -2   8   0       19.94       17.71      0.38 o 
  -1   8   0        0.02        0.34      0.16 o 
   0   8   0       44.31       39.39      0.48 o 
   1   8   0       67.99       69.69      0.71 o 
   2   8   0      176.57      168.61      2.34 o 
   3   8   0      130.57      133.25      1.45 o 
   4   8   0       12.31       13.44      0.60 o 
   5   8   0       61.47       59.86      0.89 o 
   6   8   0        3.23        4.52      0.46 o 
   7   8   0        0.19        0.61      0.34 o 
  -9   9   0        0.00        0.36      0.32 o 
  -8   9   0        9.92       10.94      0.43 o 
  -7   9   0        2.19        1.87      0.27 o 
  -6   9   0       66.20       62.93      1.15 o 
  -5   9   0       76.18       71.02      0.89 o 
  -4   9   0       29.84       27.39      0.51 o 
  -3   9   0      160.60      145.85      1.51 o 
  -2   9   0        8.44        7.60      0.26 o 
  -1   9   0       65.56       59.52      0.71 o 
   0   9   0      136.98      125.19      1.30 o 
   1   9   0       16.27       15.44      0.38 o 
   2   9   0       37.55       33.24      0.68 o 
   3   9   0        0.21       -0.19      0.19 o 
   4   9   0       11.28       10.56      0.40 o 
   5   9   0        0.04        0.40      0.25 o 
   6   9   0        2.18        2.12      0.49 o 
  -8  10   0        0.37        0.46      0.30 o 
  -7  10   0       12.64       13.10      0.51 o 
  -6  10   0        8.51        8.76      0.42 o 
  -5  10   0      134.35      124.41      1.37 o 
  -4  10   0        5.91        6.08      0.31 o 
  -3  10   0      370.91      358.85      4.38 o 
  -2  10   0       34.54       33.13      1.15 o 
  -1  10   0       61.75       56.26      0.73 o 
   0  10   0      216.09      212.86      2.06 o 
   1  10   0        0.36        0.65      0.22 o 
   2  10   0        0.65        1.08      0.25 o 
   3  10   0       16.19       20.37      0.48 o 
   4  10   0        9.37        9.48      0.41 o 
   5  10   0        1.00        0.85      0.36 o 
  -7  11   0        0.40       -0.13      0.35 o 
  -6  11   0       15.68       16.89      0.90 o 
  -5  11   0        4.90        4.62      0.34 o 
  -4  11   0        3.62        4.24      0.31 o 
  -3  11   0       13.33       12.36      0.48 o 
  -2  11   0       44.78       47.89      0.81 o 
  -1  11   0       16.30       17.72      0.51 o 
   0  11   0       13.60       15.71      0.47 o 
   1  11   0        3.01        3.38      0.30 o 
   2  11   0        3.00        3.89      0.33 o 
   3  11   0       13.77       14.34      0.49 o 
   4  11   0        9.23        9.97      0.52 o 
  -6  12   0        0.08       -0.36      0.48 o 
  -5  12   0        0.67        0.61      0.28 o 
  -4  12   0        1.60        1.39      0.28 o 
  -3  12   0       25.42       27.04      0.64 o 
  -2  12   0        9.41        8.91      0.46 o 
  -1  12   0        4.36        4.95      0.39 o 
   0  12   0        2.90        2.35      0.42 o 
   1  12   0        0.06        0.00      0.29 o 
   2  12   0        2.64        1.79      0.33 o 
  -4  13   0        4.99        4.99      0.51 o 
  -3  13   0      112.35      114.43      2.15 o 
  -2  13   0       22.39       25.34      1.21 o 
  -1  13   0       27.09       28.48      0.92 o 
   0  13   0       24.07       27.82      1.53 o 
  -1 -13   1       19.27       23.21      1.05 o 
   0 -13   1       11.65       14.24      0.72 o 
   1 -13   1       18.25       17.75      0.85 o 
   2 -13   1       30.04       29.16      0.90 o 
   3 -13   1        2.11        1.48      0.38 o 
   4 -13   1       45.54       40.68      1.67 o 
   5 -13   1       27.80       33.90      1.20 o 
  -3 -12   1        2.76        2.79      0.39 o 
  -2 -12   1        2.63        2.91      0.32 o 
  -1 -12   1       49.38       49.13      0.79 o 
   0 -12   1        3.76        4.08      0.33 o 
   1 -12   1        9.69        8.87      0.46 o 
   2 -12   1        3.19        3.42      0.30 o 
   3 -12   1        1.80        2.19      0.27 o 
   4 -12   1        1.55        1.58      0.29 o 
   5 -12   1       20.68       20.64      0.58 o 
   6 -12   1        1.00        1.59      0.41 o 
  -4 -11   1        6.11        6.87      0.51 o 
  -3 -11   1        2.17        2.45      0.31 o 
  -2 -11   1       29.91       31.13      0.70 o 
  -1 -11   1       16.11       18.92      0.66 o 
   0 -11   1        1.18        1.30      0.24 o 
   1 -11   1       24.75       23.51      0.79 o 
   2 -11   1        0.17       -0.21      0.21 o 
   3 -11   1        0.67        0.38      0.22 o 
   4 -11   1        5.24        4.94      0.30 o 
   5 -11   1        6.67        7.79      0.39 o 
   6 -11   1        0.95        0.89      0.27 o 
   7 -11   1        0.02       -0.06      0.27 o 
  -5 -10   1        1.57        2.04      0.36 o 
  -4 -10   1       14.03       11.96      0.44 o 
  -3 -10   1        0.04       -0.22      0.22 o 
  -2 -10   1        1.35        1.16      0.23 o 
  -1 -10   1      120.77      114.11      1.52 o 
   0 -10   1        0.02        0.23      0.19 o 
   1 -10   1      279.17      259.13      2.26 o 
   2 -10   1       48.95       47.24      0.81 o 
   3 -10   1       78.85       70.85      0.93 o 
   4 -10   1       50.43       50.98      0.72 o 
   5 -10   1        1.67        1.59      0.22 o 
   6 -10   1        0.58        0.75      0.25 o 
   7 -10   1        1.53        1.93      0.29 o 
   8 -10   1        3.83        4.43      0.43 o 
  -6  -9   1        2.53        1.70      0.40 o 
  -5  -9   1        2.76        2.31      0.29 o 
  -4  -9   1        7.11        5.30      0.42 o 
  -3  -9   1        0.24        0.01      0.27 o 
  -2  -9   1       20.32       17.79      0.45 o 
  -1  -9   1       13.07       11.07      0.32 o 
   0  -9   1       13.47       11.41      0.30 o 
   1  -9   1       85.08       74.59      1.04 o 
   2  -9   1       81.42       74.26      0.77 o 
   3  -9   1       86.34       76.14      0.90 o 
   4  -9   1       95.26       87.56      1.00 o 
   5  -9   1        0.45        0.11      0.16 o 
   6  -9   1        2.89        3.38      0.27 o 
   7  -9   1       18.58       17.85      0.51 o 
   8  -9   1        4.78        4.93      0.36 o 
   9  -9   1        0.99        1.08      0.33 o 
  -7  -8   1       23.97       28.47      0.84 o 
  -6  -8   1        6.84        6.85      0.38 o 
  -5  -8   1       16.31       20.26      0.45 o 
  -4  -8   1      127.01      127.93      2.20 o 
  -3  -8   1        0.13        0.26      0.17 o 
  -2  -8   1       75.62       72.95      0.83 o 
  -1  -8   1       56.14       55.73      0.89 o 
   0  -8   1        9.67       10.38      0.27 o 
   1  -8   1        2.08        2.62      0.14 o 
   2  -8   1       55.68       52.27      0.58 o 
   3  -8   1        6.72        6.60      0.23 o 
   4  -8   1       12.45       14.17      0.31 o 
   5  -8   1       18.51       18.80      0.37 o 
   6  -8   1        3.50        2.78      0.27 o 
   7  -8   1        1.15        0.78      0.21 o 
   8  -8   1        5.05        5.56      0.36 o 
   9  -8   1        0.01        0.22      0.28 o 
  -7  -7   1       14.90       16.22      0.62 o 
  -6  -7   1        1.18        1.23      0.25 o 
  -5  -7   1        3.48        3.75      0.23 o 
  -4  -7   1       23.96       25.56      0.52 o 
  -3  -7   1        3.08        2.94      0.19 o 
  -2  -7   1       66.24       65.67      0.66 o 
  -1  -7   1      324.50      331.41      2.52 o 
   0  -7   1       38.32       32.81      0.36 o 
   1  -7   1      829.39      845.11      5.39 o 
   2  -7   1      162.21      148.83      1.00 o 
   3  -7   1       19.74       19.39      0.30 o 
   4  -7   1      368.63      356.33      2.97 o 
   5  -7   1       42.62       38.14      0.62 o 
   6  -7   1       34.79       31.11      0.56 o 
   7  -7   1      124.84      117.55      1.68 o 
   8  -7   1        0.01        0.12      0.21 o 
   9  -7   1       37.44       33.45      0.72 o 
  10  -7   1        4.69        5.14      0.51 o 
  -8  -6   1        4.32        4.25      0.38 o 
  -7  -6   1        0.21        0.94      0.26 o 
  -6  -6   1        8.21        8.14      0.30 o 
  -5  -6   1       16.89       17.96      0.35 o 
  -4  -6   1       12.94       10.66      0.25 o 
  -3  -6   1       67.35       72.88      0.63 o 
  -2  -6   1        0.01        0.38      0.10 o 
  -1  -6   1      209.92      209.12      1.52 o 
   0  -6   1       11.37        8.56      0.17 o 
   1  -6   1      760.46      806.15      5.12 o 
   2  -6   1      672.55      639.79      3.82 o 
   3  -6   1      977.87     1046.75      6.93 o 
   4  -6   1      245.29      229.70      1.66 o 
   5  -6   1       42.04       40.81      0.52 o 
   6  -6   1       89.05       87.77      1.04 o 
   7  -6   1       24.69       28.09      0.69 o 
   8  -6   1       12.56       10.54      0.66 o 
   9  -6   1       10.14        9.22      0.43 o 
  10  -6   1        0.71        1.05      0.26 o 
  -8  -5   1        0.28        0.70      0.24 o 
  -7  -5   1       64.67       62.45      1.04 o 
  -6  -5   1        0.13        0.20      0.17 o 
  -5  -5   1       72.06       69.34      0.71 o 
  -4  -5   1       70.11       66.58      0.60 o 
  -3  -5   1      102.27      105.11      0.76 o 
  -2  -5   1       46.19       44.25      0.42 o 
  -1  -5   1       80.59       78.58      0.62 o 
   0  -5   1       69.01       77.18      0.60 o 
   1  -5   1      151.15      147.13      0.98 o 
   2  -5   1      743.51      808.81      4.76 o 
   3  -5   1       36.08       42.57      0.38 o 
   4  -5   1      149.15      120.77      0.98 o 
   5  -5   1        7.14        7.29      0.20 o 
   6  -5   1       53.40       50.87      0.61 o 
   7  -5   1      215.34      203.56      1.98 o 
   8  -5   1       27.34       24.71      0.56 o 
   9  -5   1       37.21       34.58      0.88 o 
  10  -5   1        5.76        6.63      0.37 o 
  -9  -4   1        0.08        0.02      0.23 o 
  -8  -4   1        5.44        5.40      0.30 o 
  -7  -4   1       16.47       18.51      0.53 o 
  -6  -4   1        0.40        0.18      0.15 o 
  -5  -4   1      219.66      212.98      1.89 o 
  -4  -4   1       80.45       83.97      0.64 o 
  -3  -4   1       28.06       33.29      0.32 o 
  -2  -4   1      718.44      683.87      4.35 o 
  -1  -4   1       50.27       72.05      0.51 o 
   0  -4   1      254.12      272.19      1.78 o 
   1  -4   1      687.72      710.37      4.05 o 
   2  -4   1        0.28        0.25      0.08 o 
   3  -4   1       90.79      107.50      0.74 o 
   4  -4   1       57.97       46.79      0.43 o 
   5  -4   1        0.02       -0.03      0.08 o 
   6  -4   1       33.78       37.96      0.46 o 
   7  -4   1        7.05        4.04      0.20 o 
   8  -4   1        6.42        5.82      0.26 o 
   9  -4   1       13.44       13.58      0.39 o 
  10  -4   1        0.02       -0.09      0.20 o 
  -9  -3   1        2.53        2.53      0.27 o 
  -8  -3   1        0.42        0.11      0.19 o 
  -7  -3   1        7.79        6.63      0.27 o 
  -6  -3   1        7.75        7.41      0.24 o 
  -5  -3   1        0.07        0.38      0.12 o 
  -4  -3   1       18.65       16.16      0.21 o 
  -3  -3   1       49.76       45.26      0.36 o 
  -2  -3   1      306.91      289.53      1.88 o 
  -1  -3   1     7211.55     7406.92     47.72 o 
   0  -3   1     5208.68     5299.36     40.54 o 
   1  -3   1     3440.31     3618.93     19.86 o 
   2  -3   1     2008.18     2017.40     11.96 o 
   3  -3   1      168.03      185.46      1.33 o 
   4  -3   1     1416.80     1558.64     10.51 o 
   5  -3   1      155.35      145.60      1.03 o 
   6  -3   1       79.59       88.66      0.86 o 
   7  -3   1        3.36        3.40      0.17 o 
   8  -3   1       45.32       39.45      0.60 o 
   9  -3   1        0.02       -0.17      0.17 o 
  10  -3   1        5.64        4.27      0.29 o 
 -10  -2   1        1.94        1.51      0.30 o 
  -9  -2   1        0.99        0.98      0.25 o 
  -8  -2   1       10.53       10.41      0.34 o 
  -7  -2   1       40.49       37.94      0.70 o 
  -6  -2   1      151.95      159.93      1.33 o 
  -5  -2   1       80.49       72.18      0.58 o 
  -4  -2   1      927.26      999.26      5.91 o 
  -3  -2   1       60.12       77.08      0.51 o 
  -2  -2   1      692.50      734.52      4.00 o 
   0  -2   1     3257.38     3408.01     20.47 o 
   1  -2   1      468.55      528.96      3.01 o 
   2  -2   1       91.27       82.89      0.51 o 
   3  -2   1        1.86        2.12      0.09 o 
   4  -2   1       93.87       76.71      0.62 o 
   5  -2   1      195.59      205.02      1.46 o 
   6  -2   1       24.40       26.13      0.32 o 
   7  -2   1      110.98      105.58      1.00 o 
   8  -2   1        6.95        6.71      0.27 o 
   9  -2   1        0.00       -0.06      0.31 o 
  10  -2   1       18.10       17.86      0.69 o 
 -10  -1   1        1.21        0.88      0.27 o 
  -9  -1   1        0.13       -0.13      0.19 o 
  -8  -1   1        0.00       -0.17      0.17 o 
  -7  -1   1        1.75        1.43      0.17 o 
  -6  -1   1      223.91      217.58      1.63 o 
  -5  -1   1       93.55       77.82      0.58 o 
  -4  -1   1     1247.62     1293.62      7.37 o 
  -3  -1   1      142.45      148.72      0.86 o 
  -2  -1   1     4986.88     5200.18     26.66 o 
  -1  -1   1      311.41      348.40      2.70 o 
   1  -1   1      234.68      202.31      1.53 o 
   2  -1   1      670.95      685.22      4.10 o 
   3  -1   1      533.65      541.42      4.06 o 
   4  -1   1        8.53        7.56      0.15 o 
   5  -1   1       15.77       16.31      0.20 o 
   6  -1   1        2.70        3.72      0.15 o 
   7  -1   1       11.96       11.27      0.26 o 
   8  -1   1       15.88       15.96      0.40 o 
   9  -1   1       18.93       19.41      0.52 o 
  10  -1   1        9.75        8.54      0.44 o 
 -10   0   1        0.10       -0.19      0.23 o 
  -9   0   1       18.06       17.70      0.45 o 
  -8   0   1        3.52        2.86      0.22 o 
  -7   0   1        0.25        0.11      0.15 o 
  -6   0   1       56.92       65.23      0.68 o 
  -5   0   1        3.95        4.07      0.11 o 
  -4   0   1     5001.51     5441.22     32.19 o 
  -3   0   1      299.76      268.19      1.53 o 
  -1   0   1     2100.99     2143.69     29.32 o 
   1   0   1     3410.11     1755.20     37.35 o 
   2   0   1        7.19        4.53      0.17 o 
   3   0   1       25.42       22.00      0.20 o 
   4   0   1        2.11        2.89      0.12 o 
   5   0   1      179.84      184.64      1.24 o 
   6   0   1       40.06       42.49      0.47 o 
   7   0   1        1.65        1.60      0.16 o 
   8   0   1        0.40       -0.04      0.16 o 
   9   0   1        0.01       -0.11      0.20 o 
  10   0   1        0.24       -0.20      0.24 o 
 -10   1   1        4.08        3.88      0.33 o 
  -9   1   1        3.81        2.98      0.25 o 
  -8   1   1        8.81        7.84      0.28 o 
  -7   1   1       17.66       21.33      0.41 o 
  -6   1   1        3.29        3.76      0.16 o 
  -5   1   1        3.97        8.41      0.16 o 
  -4   1   1      184.62      182.96      1.26 o 
  -3   1   1       82.01       76.71      0.52 o 
  -2   1   1     1814.02     1921.98     11.19 o 
  -1   1   1      370.80      405.67      2.52 o 
   0   1   1     3867.31     3899.23     29.56 o 
   1   1   1        8.06        6.60      0.08 o 
   2   1   1     1006.41      997.39      5.53 o 
   3   1   1       74.32       73.39      0.51 o 
   4   1   1      619.10      613.14      3.85 o 
   5   1   1       30.50       32.78      0.34 o 
   6   1   1        0.98        0.85      0.16 o 
   7   1   1      148.59      148.01      1.40 o 
   8   1   1        0.02        0.30      0.17 o 
   9   1   1        5.98        6.24      0.30 o 
  10   1   1        0.25        0.24      0.24 o 
 -10   2   1       16.68       16.57      0.51 o 
  -9   2   1        6.25        4.79      0.28 o 
  -8   2   1       21.09       23.16      0.47 o 
  -7   2   1      101.75       88.27      0.97 o 
  -6   2   1       24.79       26.73      0.35 o 
  -5   2   1      144.43      115.75      0.79 o 
  -4   2   1      266.61      229.05      1.55 o 
  -3   2   1      102.36       89.86      0.66 o 
  -2   2   1      553.65      515.75      3.23 o 
  -1   2   1       21.50       20.89      0.18 o 
   0   2   1      103.05      111.99      0.70 o 
   1   2   1       94.54       89.61      0.55 o 
   2   2   1      579.90      571.69      3.28 o 
   3   2   1       24.85       27.20      0.23 o 
   4   2   1        1.11        1.12      0.09 o 
   5   2   1       41.03       41.17      0.43 o 
   6   2   1       62.43       65.66      0.74 o 
   7   2   1       67.13       72.02      0.83 o 
   8   2   1        0.00        0.17      0.19 o 
   9   2   1       31.53       32.31      0.60 o 
 -10   3   1        2.69        2.97      0.30 o 
  -9   3   1       10.18        9.50      0.35 o 
  -8   3   1       28.75       27.02      0.51 o 
  -7   3   1       23.68       19.83      0.41 o 
  -6   3   1        9.63        7.65      0.24 o 
  -5   3   1       26.12       22.41      0.26 o 
  -4   3   1      545.58      536.80      3.52 o 
  -3   3   1      220.67      266.18      1.69 o 
  -2   3   1     1308.32     1355.31      8.40 o 
  -1   3   1      348.28      366.39      2.33 o 
   0   3   1      225.68      204.03      1.33 o 
   1   3   1        1.99        2.55      0.09 o 
   2   3   1       50.30       57.85      0.40 o 
   3   3   1       28.72       32.78      0.29 o 
   4   3   1      247.17      247.15      1.56 o 
   5   3   1       33.96       34.11      0.40 o 
   6   3   1       27.95       28.93      0.46 o 
   7   3   1       24.03       27.63      0.59 o 
   8   3   1        3.95        2.97      0.23 o 
   9   3   1        0.96        1.16      0.24 o 
 -10   4   1        0.00       -0.24      0.24 o 
  -9   4   1        8.40       10.24      0.35 o 
  -8   4   1        0.45       -0.03      0.17 o 
  -7   4   1        3.82        5.58      0.29 o 
  -6   4   1       77.00       76.82      0.85 o 
  -5   4   1       98.22      109.22      0.86 o 
  -4   4   1       22.14       23.91      0.29 o 
  -3   4   1      145.43      170.16      1.18 o 
  -2   4   1        6.06        9.77      0.17 o 
  -1   4   1     1585.09     1719.81     10.62 o 
   0   4   1       16.63       12.50      0.21 o 
   1   4   1     1089.23     1165.77      7.93 o 
   2   4   1       28.47       31.44      0.29 o 
   3   4   1       13.76       10.07      0.17 o 
   4   4   1       51.52       53.93      0.53 o 
   5   4   1       38.44       41.27      0.50 o 
   6   4   1        1.21        1.72      0.21 o 
   7   4   1        0.67        0.60      0.22 o 
   8   4   1       21.74       21.00      0.49 o 
   9   4   1        0.44        0.43      0.26 o 
 -10   5   1       39.46       43.82      0.97 o 
  -9   5   1        5.12        5.16      0.28 o 
  -8   5   1       27.00       28.72      0.57 o 
  -7   5   1      109.84      107.44      1.28 o 
  -6   5   1        1.55        1.91      0.19 o 
  -5   5   1       88.92       87.22      0.84 o 
  -4   5   1      301.79      311.65      2.00 o 
  -3   5   1      349.62      386.27      2.44 o 
  -2   5   1       44.02       37.12      0.37 o 
  -1   5   1      107.44      152.32      1.07 o 
   0   5   1       92.19       93.06      0.71 o 
   1   5   1      459.49      511.77      3.58 o 
   2   5   1       28.05       36.53      0.38 o 
   3   5   1      221.95      239.70      1.55 o 
   4   5   1      164.38      162.70      1.29 o 
   5   5   1        0.29        0.02      0.16 o 
   6   5   1       41.95       39.61      0.74 o 
   7   5   1       72.24       77.43      1.01 o 
   8   5   1       11.32       10.23      0.39 o 
 -10   6   1        0.02        0.40      0.27 o 
  -9   6   1        8.98        7.30      0.32 o 
  -8   6   1       33.96       31.83      0.69 o 
  -7   6   1      143.89      138.86      1.58 o 
  -6   6   1        6.12        5.82      0.28 o 
  -5   6   1      300.89      293.77      2.51 o 
  -4   6   1      114.77      116.10      0.93 o 
  -3   6   1       27.51       29.45      0.32 o 
  -2   6   1      459.08      447.27      3.03 o 
  -1   6   1        0.37        0.87      0.11 o 
   0   6   1        5.13        8.74      0.20 o 
   1   6   1      284.89      259.27      1.85 o 
   2   6   1        1.90        1.99      0.15 o 
   3   6   1        2.86        2.86      0.17 o 
   4   6   1       30.92       33.55      0.44 o 
   5   6   1        0.47        0.77      0.17 o 
   6   6   1        0.63        0.40      0.21 o 
   7   6   1       10.87       11.39      0.42 o 
   8   6   1        9.13        9.31      0.42 o 
  -9   7   1       12.82       14.09      0.47 o 
  -8   7   1        4.68        5.32      0.32 o 
  -7   7   1        1.01        1.01      0.22 o 
  -6   7   1       12.45       12.05      0.31 o 
  -5   7   1       12.35       13.53      0.32 o 
  -4   7   1      106.92      103.53      1.04 o 
  -3   7   1       10.35       11.04      0.23 o 
  -2   7   1      273.90      269.68      1.94 o 
  -1   7   1     1094.76     1100.79      7.24 o 
   0   7   1      459.25      447.49      3.25 o 
   1   7   1      381.68      359.91      2.64 o 
   2   7   1       17.48       15.91      0.35 o 
   3   7   1       27.68       27.46      0.50 o 
   4   7   1        1.03        1.48      0.20 o 
   5   7   1       59.10       63.77      1.15 o 
   6   7   1        2.31        3.09      0.28 o 
   7   7   1        6.48        8.03      0.46 o 
  -9   8   1       13.37       14.86      0.53 o 
  -8   8   1        0.01        0.01      0.22 o 
  -7   8   1       99.24      101.57      1.28 o 
  -6   8   1        0.23        0.14      0.17 o 
  -5   8   1       94.14       88.54      0.97 o 
  -4   8   1       21.01       24.01      0.44 o 
  -3   8   1       56.40       56.77      0.65 o 
  -2   8   1       42.92       40.12      0.50 o 
  -1   8   1       15.54       14.38      0.30 o 
   0   8   1       12.44       10.36      0.30 o 
   1   8   1       77.52       74.30      0.79 o 
   2   8   1        0.77        1.08      0.18 o 
   3   8   1       13.51       12.04      0.39 o 
   4   8   1       79.69       74.03      1.25 o 
   5   8   1        0.18        0.40      0.26 o 
   6   8   1        7.64        7.00      0.51 o 
  -9   9   1        4.63        3.69      0.35 o 
  -8   9   1        5.53        5.22      0.36 o 
  -7   9   1       32.79       33.83      0.68 o 
  -6   9   1        1.00        1.24      0.20 o 
  -5   9   1      103.55      103.17      1.19 o 
  -4   9   1       48.78       46.96      0.72 o 
  -3   9   1       14.79       18.06      0.46 o 
  -2   9   1        6.06        4.05      0.24 o 
  -1   9   1        6.79        6.75      0.27 o 
   0   9   1       64.33       58.09      0.73 o 
   1   9   1        0.37        0.95      0.19 o 
   2   9   1       12.84       10.48      0.36 o 
   3   9   1        8.92        8.01      0.33 o 
   4   9   1        0.20        0.29      0.22 o 
   5   9   1        0.41        0.18      0.28 o 
  -8  10   1        0.00       -0.31      0.31 o 
  -7  10   1       44.78       40.27      0.93 o 
  -6  10   1        3.62        3.57      0.29 o 
  -5  10   1       61.88       62.54      1.14 o 
  -4  10   1      311.29      312.31      3.18 o 
  -3  10   1       65.05       65.93      0.97 o 
  -2  10   1      160.04      170.07      1.71 o 
  -1  10   1       69.13       71.24      0.86 o 
   0  10   1        0.58        0.89      0.23 o 
   1  10   1       93.93       96.21      1.82 o 
   2  10   1       27.11       28.07      0.53 o 
   3  10   1        4.14        5.15      0.31 o 
   4  10   1        6.24        7.89      0.35 o 
  -7  11   1       13.57       13.62      0.68 o 
  -6  11   1        4.34        4.18      0.33 o 
  -5  11   1        1.04        1.01      0.24 o 
  -4  11   1        4.24        3.27      0.30 o 
  -3  11   1        4.76        5.09      0.33 o 
  -2  11   1        9.18       11.95      0.55 o 
  -1  11   1       15.31       15.21      0.45 o 
   0  11   1        1.33        1.53      0.26 o 
   1  11   1       22.93       23.90      0.61 o 
   2  11   1       24.84       27.77      0.73 o 
   3  11   1        4.01        4.56      0.37 o 
  -6  12   1        8.79        8.33      0.91 o 
  -5  12   1       11.69       10.88      0.62 o 
  -4  12   1        7.65        8.48      0.62 o 
  -3  12   1        0.91        0.78      0.30 o 
  -2  12   1        1.56        1.87      0.33 o 
  -1  12   1        1.09        0.66      0.27 o 
   0  12   1        2.39        2.32      0.33 o 
   1  12   1        1.30        0.96      0.32 o 
   2  12   1        3.21        2.65      0.40 o 
  -3  13   1        5.49        6.99      0.61 o 
  -2  13   1       59.31       61.24      1.52 o 
  -1  13   1        1.36        0.80      0.51 o 
  -1 -13   2        3.37        3.66      0.84 o 
   0 -13   2       12.03       11.51      0.74 o 
   1 -13   2        5.66        6.43      0.46 o 
   2 -13   2       16.77       14.98      0.54 o 
   3 -13   2       93.47       96.57      1.81 o 
   4 -13   2        1.99        1.37      0.49 o 
   5 -13   2       53.96       52.87      2.78 o 
  -3 -12   2       12.30       13.35      0.61 o 
  -2 -12   2        0.66       -0.15      0.27 o 
  -1 -12   2       10.65       10.64      0.47 o 
   0 -12   2        4.44        3.39      0.34 o 
   1 -12   2        4.53        4.24      0.33 o 
   2 -12   2        0.48        0.52      0.23 o 
   3 -12   2        5.58        5.09      0.38 o 
   4 -12   2        6.73        7.80      0.38 o 
   5 -12   2       27.05       27.29      0.77 o 
   6 -12   2       33.94       35.27      0.86 o 
   7 -12   2        9.71       10.33      0.53 o 
  -4 -11   2        4.68        6.59      0.52 o 
  -3 -11   2       50.43       55.00      0.93 o 
  -2 -11   2        0.72        0.91      0.24 o 
  -1 -11   2       41.20       41.59      0.68 o 
   0 -11   2        5.54        5.39      0.28 o 
   1 -11   2        9.39        8.80      0.39 o 
   2 -11   2       15.49       14.73      0.47 o 
   3 -11   2       32.86       33.75      0.59 o 
   4 -11   2        0.09       -0.14      0.18 o 
   5 -11   2        8.10       10.24      0.46 o 
   6 -11   2        0.64        0.65      0.25 o 
   7 -11   2        0.16        0.06      0.26 o 
   8 -11   2        4.62        4.91      0.62 o 
  -5 -10   2        1.95        1.93      0.36 o 
  -4 -10   2        1.31        0.89      0.32 o 
  -3 -10   2       16.47       16.37      0.51 o 
  -2 -10   2        7.41        7.74      0.37 o 
  -1 -10   2       63.19       58.95      0.80 o 
   0 -10   2      104.02      104.08      1.09 o 
   1 -10   2       31.49       28.09      0.48 o 
   2 -10   2       29.77       31.86      0.68 o 
   3 -10   2       34.91       33.92      0.57 o 
   4 -10   2        0.09       -0.09      0.17 o 
   5 -10   2       49.14       49.23      0.85 o 
   6 -10   2       30.40       28.92      0.65 o 
   7 -10   2        6.78        6.95      0.38 o 
   8 -10   2        9.86       10.70      1.07 o 
  -6  -9   2        6.22        6.07      0.48 o 
  -5  -9   2        1.46        1.75      0.28 o 
  -4  -9   2        8.05        7.44      0.38 o 
  -3  -9   2        0.16        0.04      0.19 o 
  -2  -9   2        0.64        0.05      0.18 o 
  -1  -9   2       34.87       31.22      0.47 o 
   0  -9   2        0.14       -0.14      0.14 o 
   1  -9   2       31.13       29.31      0.43 o 
   2  -9   2       65.64       61.84      0.91 o 
   3  -9   2       26.59       26.24      0.46 o 
   4  -9   2        6.71        5.02      0.24 o 
   5  -9   2       14.20       12.22      0.45 o 
   6  -9   2       19.32       19.06      0.48 o 
   7  -9   2        1.74        0.85      0.22 o 
   8  -9   2        9.97       11.17      0.47 o 
   9  -9   2        0.01        0.81      0.29 o 
  -7  -8   2        3.57        4.34      0.54 o 
  -6  -8   2       13.97       15.46      0.48 o 
  -5  -8   2        8.79        9.79      0.45 o 
  -4  -8   2        4.64        5.00      0.27 o 
  -3  -8   2       76.35       75.52      0.87 o 
  -2  -8   2       27.41       25.70      0.45 o 
  -1  -8   2       54.67       56.52      0.60 o 
   0  -8   2      128.63      128.86      1.03 o 
   1  -8   2      105.31      102.54      0.85 o 
   2  -8   2      341.41      354.08      2.60 o 
   3  -8   2       48.11       51.23      0.57 o 
   4  -8   2        0.22       -0.07      0.13 o 
   5  -8   2       61.02       63.96      0.85 o 
   6  -8   2       40.49       37.17      0.61 o 
   7  -8   2        1.17        0.95      0.22 o 
   8  -8   2       36.64       39.26      0.77 o 
   9  -8   2       25.25       27.58      0.71 o 
  -8  -7   2        1.85        1.68      0.38 o 
  -7  -7   2        1.09        0.38      0.28 o 
  -6  -7   2        0.79        1.31      0.24 o 
  -5  -7   2       13.89       13.36      0.36 o 
  -4  -7   2        0.37        0.73      0.16 o 
  -3  -7   2      281.42      294.54      3.61 o 
  -2  -7   2       54.68       42.57      0.48 o 
  -1  -7   2      432.92      432.30      2.98 o 
   0  -7   2      685.86      647.35      4.17 o 
   1  -7   2      268.23      286.92      1.86 o 
   2  -7   2       80.53       67.90      0.52 o 
   3  -7   2      342.87      335.24      2.36 o 
   4  -7   2        7.87        6.84      0.23 o 
   5  -7   2      267.86      251.09      2.32 o 
   6  -7   2      110.13      103.58      1.20 o 
   7  -7   2      240.07      225.03      2.30 o 
   8  -7   2        1.51        0.89      0.23 o 
   9  -7   2       21.20       19.93      0.55 o 
  10  -7   2        0.29        0.61      0.34 o 
  -8  -6   2        0.84        0.92      0.32 o 
  -7  -6   2       10.33       10.63      0.47 o 
  -6  -6   2       11.26        9.96      0.32 o 
  -5  -6   2        6.86        7.24      0.25 o 
  -4  -6   2        1.33        1.35      0.25 o 
  -3  -6   2       12.22       13.37      0.24 o 
  -2  -6   2      105.76      110.19      0.84 o 
  -1  -6   2     1121.81     1146.82      7.56 o 
   0  -6   2       83.16       76.96      0.71 o 
   1  -6   2        6.06        7.90      0.17 o 
   2  -6   2      900.00      907.11      5.34 o 
   3  -6   2      464.34      462.25      2.80 o 
   4  -6   2       51.87       54.28      0.54 o 
   5  -6   2      557.60      576.88      4.63 o 
   6  -6   2       23.73       26.87      0.43 o 
   7  -6   2        7.51        9.69      0.32 o 
   8  -6   2       36.31       35.94      0.82 o 
   9  -6   2        2.13        2.07      0.27 o 
  10  -6   2        2.19        1.71      0.27 o 
  -9  -5   2        5.18        5.27      0.39 o 
  -8  -5   2        1.28        1.67      0.44 o 
  -7  -5   2       13.31       13.01      0.41 o 
  -6  -5   2       28.59       29.65      0.45 o 
  -5  -5   2        0.02       -0.10      0.14 o 
  -4  -5   2       14.76       12.66      0.25 o 
  -3  -5   2       88.06       83.69      0.65 o 
  -2  -5   2     1410.46     1473.55      8.84 o 
  -1  -5   2     2162.05     2196.20     13.30 o 
   0  -5   2      898.13      973.04      6.39 o 
   1  -5   2       91.05       93.68      0.64 o 
   2  -5   2      119.61      127.36      0.83 o 
   3  -5   2      130.02      155.31      1.15 o 
   4  -5   2        5.87        3.14      0.13 o 
   5  -5   2       78.74       76.81      0.69 o 
   6  -5   2       28.02       23.46      0.37 o 
   7  -5   2       73.24       73.10      0.95 o 
   8  -5   2       21.12       22.18      0.49 o 
   9  -5   2        0.11       -0.07      0.19 o 
  10  -5   2        4.45        4.84      0.31 o 
  -9  -4   2        3.97        3.64      0.30 o 
  -8  -4   2        1.71        1.50      0.27 o 
  -7  -4   2       26.15       26.42      0.55 o 
  -6  -4   2       12.93       14.47      0.32 o 
  -5  -4   2       10.50       12.91      0.29 o 
  -4  -4   2       60.92       52.98      0.47 o 
  -3  -4   2       95.82       78.66      0.77 o 
  -2  -4   2      309.31      342.09      2.17 o 
  -1  -4   2      301.14      351.87      2.26 o 
   0  -4   2      329.62      294.55      2.00 o 
   1  -4   2       85.05       73.98      0.50 o 
   2  -4   2       23.38       21.90      0.20 o 
   3  -4   2       26.22       17.41      0.21 o 
   4  -4   2      102.05      129.90      0.95 o 
   5  -4   2        3.71        2.90      0.12 o 
   6  -4   2       30.41       30.76      0.38 o 
   7  -4   2       12.42       12.65      0.32 o 
   8  -4   2        0.74        0.58      0.18 o 
   9  -4   2        1.88        1.67      0.20 o 
  10  -4   2        1.09        1.16      0.22 o 
  -9  -3   2        0.42        0.65      0.23 o 
  -8  -3   2       22.22       21.74      0.59 o 
  -7  -3   2        5.96        5.93      0.27 o 
  -6  -3   2       23.63       24.45      0.39 o 
  -5  -3   2        4.24        4.71      0.17 o 
  -4  -3   2      150.53      144.71      0.98 o 
  -3  -3   2      298.51      296.72      1.82 o 
  -2  -3   2       71.93       91.03      0.70 o 
  -1  -3   2     2122.65     2218.82     13.17 o 
   0  -3   2     6180.82     6434.05     37.54 o 
   1  -3   2        5.30        6.63      0.10 o 
   2  -3   2     2739.39     2750.46     17.70 o 
   3  -3   2      432.83      451.81      2.82 o 
   4  -3   2        5.55        6.07      0.12 o 
   5  -3   2       91.19       99.00      0.72 o 
   6  -3   2      135.00      132.30      1.18 o 
   7  -3   2        2.40        2.89      0.17 o 
   8  -3   2       60.60       56.95      0.75 o 
   9  -3   2       10.19       10.45      0.37 o 
  10  -3   2        7.78        7.72      0.34 o 
 -10  -2   2        1.73        1.35      0.31 o 
  -9  -2   2        2.13        2.86      0.29 o 
  -8  -2   2       80.37       78.52      1.33 o 
  -7  -2   2        2.85        2.75      0.20 o 
  -6  -2   2      372.29      386.11      2.91 o 
  -5  -2   2      421.25      456.65      3.68 o 
  -4  -2   2     1052.27     1107.65      6.30 o 
  -3  -2   2      893.90      985.92      5.76 o 
  -1  -2   2        4.48        4.28      0.16 o 
   0  -2   2     3290.38     3315.77     18.19 o 
   1  -2   2     1025.33     1078.09      5.64 o 
   2  -2   2      250.29      256.72      1.56 o 
   3  -2   2     1209.96     1283.58      8.28 o 
   4  -2   2       12.08       14.66      0.19 o 
   5  -2   2      228.92      219.94      1.64 o 
   6  -2   2      296.36      309.76      2.41 o 
   7  -2   2       11.26       11.25      0.35 o 
   8  -2   2      105.65      104.11      1.34 o 
   9  -2   2        2.05        1.72      0.22 o 
  10  -2   2        3.15        2.45      0.25 o 
 -10  -1   2       10.49        7.70      0.47 o 
  -9  -1   2        0.94        1.30      0.25 o 
  -8  -1   2      137.69      126.25      1.37 o 
  -7  -1   2        2.58        2.53      0.19 o 
  -6  -1   2      715.98      727.87      5.29 o 
  -5  -1   2        8.62        9.03      0.22 o 
  -4  -1   2      904.27      953.84      5.64 o 
  -3  -1   2      619.40      607.65      3.47 o 
  -2  -1   2      281.22      305.69      1.77 o 
  -1  -1   2      387.57      457.53      2.40 o 
   0  -1   2      207.41      247.76      1.35 o 
   1  -1   2     2994.42     2970.04     34.86 o 
   2  -1   2     2096.94     2086.36     37.14 o 
   3  -1   2      141.08      148.65      1.14 o 
   4  -1   2      178.32      192.67      1.29 o 
   5  -1   2       28.65       28.82      0.27 o 
   6  -1   2        3.28        4.56      0.16 o 
   7  -1   2       17.42       18.97      0.34 o 
   8  -1   2       35.06       34.35      0.88 o 
   9  -1   2        1.97        1.99      0.22 o 
  10  -1   2       17.97       19.29      0.50 o 
 -10   0   2        0.03       -0.25      0.25 o 
  -9   0   2        1.66        2.50      0.25 o 
  -8   0   2        1.00        0.77      0.20 o 
  -7   0   2        1.61        1.09      0.17 o 
  -6   0   2      291.58      320.14      2.44 o 
  -5   0   2       34.24       33.49      0.35 o 
  -4   0   2     1242.79     1348.89      7.89 o 
  -3   0   2     1094.81     1106.89      6.24 o 
  -2   0   2      950.04      962.17      5.71 o 
  -1   0   2       30.16       19.94      0.18 o 
   0   0   2       77.46       96.49      0.85 o 
   1   0   2      788.58      806.31      4.25 o 
   2   0   2        2.18        0.37      0.06 o 
   3   0   2     1285.96     1295.17      8.22 o 
   4   0   2      151.95      151.32      0.99 o 
   5   0   2      275.81      264.28      1.79 o 
   6   0   2        2.75        3.84      0.23 o 
   7   0   2       14.96       17.39      0.31 o 
   8   0   2        4.74        6.03      0.26 o 
   9   0   2        6.26        6.69      0.30 o 
  10   0   2        2.80        2.96      0.28 o 
 -10   1   2        1.55        1.11      0.27 o 
  -9   1   2        1.96        3.24      0.26 o 
  -8   1   2        9.85        6.95      0.30 o 
  -7   1   2       16.16       13.38      0.32 o 
  -6   1   2       22.97       20.77      0.32 o 
  -5   1   2        6.59        6.50      0.17 o 
  -4   1   2      264.71      281.18      1.79 o 
  -3   1   2       45.81       54.52      0.43 o 
  -2   1   2      122.09      135.28      0.96 o 
  -1   1   2      457.32      454.99      2.75 o 
   0   1   2     1578.22     1712.59      9.35 o 
   1   1   2       14.84       15.27      0.13 o 
   2   1   2      341.02      357.24      2.66 o 
   3   1   2      315.81      329.27      2.26 o 
   4   1   2       10.16       11.24      0.17 o 
   5   1   2      340.70      336.84      2.37 o 
   6   1   2        0.96        1.82      0.16 o 
   7   1   2        1.14        1.41      0.17 o 
   8   1   2        9.34        9.01      0.32 o 
   9   1   2        1.28        0.86      0.22 o 
 -10   2   2        7.43        8.30      0.41 o 
  -9   2   2        3.53        3.98      0.28 o 
  -8   2   2       29.08       28.40      0.53 o 
  -7   2   2       14.55       12.15      0.33 o 
  -6   2   2      112.40      110.01      0.95 o 
  -5   2   2      227.53      233.09      1.67 o 
  -4   2   2      493.94      533.73      3.58 o 
  -3   2   2       14.08       12.55      0.28 o 
  -2   2   2        3.53        3.65      0.12 o 
  -1   2   2        3.88        3.15      0.11 o 
   0   2   2       47.64       43.34      0.29 o 
   1   2   2      177.03      166.93      0.95 o 
   2   2   2       25.64       24.31      0.21 o 
   3   2   2        8.21        8.56      0.16 o 
   4   2   2        2.37        3.97      0.12 o 
   5   2   2      187.89      180.90      1.43 o 
   6   2   2      156.66      146.16      1.36 o 
   7   2   2      351.73      343.27      4.12 o 
   8   2   2       15.47       15.09      0.48 o 
   9   2   2        5.24        3.61      0.28 o 
 -10   3   2        0.06       -0.24      0.24 o 
  -9   3   2        5.66        6.96      0.33 o 
  -8   3   2        0.00       -0.04      0.18 o 
  -7   3   2        4.04        6.96      0.27 o 
  -6   3   2      126.43      126.56      1.27 o 
  -5   3   2       50.72       54.61      0.57 o 
  -4   3   2       35.48       25.77      0.30 o 
  -3   3   2     1079.78     1175.93      7.62 o 
  -2   3   2        5.85        5.37      0.15 o 
  -1   3   2       19.50       21.08      0.22 o 
   0   3   2     1836.66     1889.47     12.95 o 
   1   3   2        0.59        0.06      0.07 o 
   2   3   2     1077.70     1141.14      6.50 o 
   3   3   2      443.08      444.05      2.60 o 
   4   3   2      143.94      154.63      1.31 o 
   5   3   2       93.21       93.14      0.85 o 
   6   3   2       41.50       43.73      0.72 o 
   7   3   2       34.64       33.72      0.76 o 
   8   3   2        1.23        0.74      0.23 o 
   9   3   2        3.13        2.87      0.28 o 
 -10   4   2        4.34        4.50      0.35 o 
  -9   4   2       35.39       35.98      0.61 o 
  -8   4   2       29.33       31.02      0.54 o 
  -7   4   2       74.25       72.67      0.83 o 
  -6   4   2       57.81       64.92      0.81 o 
  -5   4   2       98.58      108.26      1.04 o 
  -4   4   2       44.11       42.60      0.47 o 
  -3   4   2      180.41      199.38      1.42 o 
  -2   4   2      723.10      819.89      5.61 o 
  -1   4   2     2012.41     2191.67     13.53 o 
   0   4   2       29.09       33.11      0.35 o 
   1   4   2       10.59       10.64      0.18 o 
   2   4   2      237.88      234.79      1.45 o 
   3   4   2       43.18       38.69      0.47 o 
   4   4   2       28.88       28.55      0.39 o 
   5   4   2      112.44      110.49      1.05 o 
   6   4   2        3.15        3.50      0.23 o 
   7   4   2        9.40        8.92      0.32 o 
   8   4   2        1.91        3.03      0.27 o 
 -10   5   2        5.57        5.76      0.37 o 
  -9   5   2        6.73        6.19      0.31 o 
  -8   5   2       20.86       24.06      0.48 o 
  -7   5   2       16.63       16.26      0.53 o 
  -6   5   2      155.97      158.46      1.48 o 
  -5   5   2        0.65        0.75      0.17 o 
  -4   5   2      155.03      144.66      1.07 o 
  -3   5   2       12.70       12.60      0.27 o 
  -2   5   2      152.01      150.60      1.12 o 
  -1   5   2      347.71      338.47      2.43 o 
   0   5   2        1.39        1.97      0.11 o 
   1   5   2      104.61      103.12      0.79 o 
   2   5   2       13.05       10.64      0.21 o 
   3   5   2       98.65       98.02      0.96 o 
   4   5   2      128.76      122.11      1.07 o 
   5   5   2       29.59       26.63      0.55 o 
   6   5   2        9.88        9.64      0.33 o 
   7   5   2        4.04        3.66      0.26 o 
   8   5   2        9.16        8.64      0.41 o 
 -10   6   2        2.35        2.73      0.40 o 
  -9   6   2       13.13       10.62      0.39 o 
  -8   6   2        0.91        0.85      0.23 o 
  -7   6   2       10.38       10.00      0.38 o 
  -6   6   2       89.86       86.02      0.93 o 
  -5   6   2        5.52        7.45      0.60 o 
  -4   6   2       37.83       34.64      0.43 o 
  -3   6   2      221.23      199.09      2.10 o 
  -2   6   2       32.81       28.69      0.34 o 
  -1   6   2       49.45       39.89      0.51 o 
   0   6   2       47.18       42.92      0.46 o 
   1   6   2        3.09        3.97      0.17 o 
   2   6   2        9.52       10.88      0.25 o 
   3   6   2      213.05      205.96      1.87 o 
   4   6   2       20.12       22.44      0.44 o 
   5   6   2       14.04       13.87      0.40 o 
   6   6   2        8.04        7.30      0.33 o 
   7   6   2        3.62        4.01      0.31 o 
  -9   7   2        2.94        3.90      0.31 o 
  -8   7   2        5.59        4.25      0.31 o 
  -7   7   2        1.16        1.41      0.19 o 
  -6   7   2       23.61       21.26      0.44 o 
  -5   7   2      287.29      279.66      3.07 o 
  -4   7   2      531.18      530.59      3.86 o 
  -3   7   2      501.00      475.97      3.42 o 
  -2   7   2       33.72       29.20      0.38 o 
  -1   7   2      612.96      618.81      4.18 o 
   0   7   2      262.96      249.08      1.89 o 
   1   7   2       11.84        8.54      0.26 o 
   2   7   2      197.18      186.22      1.47 o 
   3   7   2       79.46       87.44      0.98 o 
   4   7   2        5.78        4.59      0.28 o 
   5   7   2       58.10       65.11      1.25 o 
   6   7   2        1.59        0.63      0.27 o 
   7   7   2        5.03        4.42      0.44 o 
  -9   8   2       32.65       35.40      0.84 o 
  -8   8   2        4.70        4.90      0.35 o 
  -7   8   2       32.84       33.36      0.57 o 
  -6   8   2       17.40       18.60      0.42 o 
  -5   8   2       66.89       64.71      0.81 o 
  -4   8   2       67.69       70.41      0.84 o 
  -3   8   2       26.02       27.32      0.45 o 
  -2   8   2       25.91       24.72      0.39 o 
  -1   8   2        0.96        0.84      0.22 o 
   0   8   2        7.77        8.39      0.34 o 
   1   8   2        2.95        2.52      0.21 o 
   2   8   2       65.80       58.12      0.73 o 
   3   8   2       35.41       36.94      0.79 o 
   4   8   2       19.33       18.17      0.66 o 
   5   8   2       17.02       16.99      0.60 o 
   6   8   2        0.12       -0.22      0.29 o 
  -8   9   2        0.13        0.32      0.31 o 
  -7   9   2        4.92        5.10      0.35 o 
  -6   9   2        2.47        3.31      0.27 o 
  -5   9   2        0.28        0.59      0.25 o 
  -4   9   2        8.31        6.76      0.37 o 
  -3   9   2       62.12       64.27      0.79 o 
  -2   9   2       66.60       60.55      0.76 o 
  -1   9   2       61.43       62.91      1.28 o 
   0   9   2       32.52       27.52      0.49 o 
   1   9   2        0.36        0.47      0.19 o 
   2   9   2        1.71        1.37      0.21 o 
   3   9   2        0.09        0.22      0.19 o 
   4   9   2        1.49        0.71      0.24 o 
   5   9   2        3.26        2.33      0.34 o 
  -8  10   2        5.46        5.18      0.58 o 
  -7  10   2       10.66       11.30      0.77 o 
  -6  10   2       41.59       43.58      0.83 o 
  -5  10   2        4.16        3.35      0.31 o 
  -4  10   2       24.71       29.80      0.65 o 
  -3  10   2      163.82      166.26      1.89 o 
  -2  10   2        0.03       -0.18      0.20 o 
  -1  10   2       44.19       48.45      0.74 o 
   0  10   2       63.48       61.10      0.85 o 
   1  10   2        0.10        0.24      0.22 o 
   2  10   2       27.96       26.59      0.54 o 
   3  10   2        4.48        5.20      0.31 o 
   4  10   2        0.00       -0.21      0.28 o 
  -7  11   2        5.09        5.93      0.80 o 
  -6  11   2        2.68        2.52      0.32 o 
  -5  11   2        1.18        0.76      0.26 o 
  -4  11   2        6.70        7.06      0.39 o 
  -3  11   2        1.09        0.21      0.26 o 
  -2  11   2       14.61       15.17      0.52 o 
  -1  11   2       16.83       18.63      0.65 o 
   0  11   2       40.61       43.88      0.81 o 
   1  11   2        0.40        0.49      0.28 o 
   2  11   2        9.98       10.35      0.45 o 
   3  11   2        8.65        9.35      0.48 o 
  -5  12   2        0.48       -0.36      0.36 o 
  -4  12   2       37.24       39.27      0.96 o 
  -3  12   2        0.28       -0.29      0.29 o 
  -2  12   2        1.40        1.56      0.32 o 
  -1  12   2        3.53        2.86      0.32 o 
   0  12   2        2.44        3.28      0.39 o 
   1  12   2        3.59        2.99      0.37 o 
  -1 -13   3       12.31       13.65      0.69 o 
   0 -13   3        7.63        6.38      0.48 o 
   1 -13   3       30.27       30.46      0.75 o 
   2 -13   3        5.27        6.80      0.40 o 
   3 -13   3       35.95       38.21      1.06 o 
   4 -13   3       29.48       30.53      0.94 o 
   5 -13   3        2.56        2.47      0.45 o 
  -3 -12   3        1.04        1.54      0.38 o 
  -2 -12   3        0.39       -0.04      0.26 o 
  -1 -12   3        8.01        8.93      0.43 o 
   0 -12   3        1.42        0.73      0.28 o 
   1 -12   3        0.07       -0.04      0.22 o 
   2 -12   3        0.09       -0.20      0.20 o 
   3 -12   3        0.59       -0.08      0.22 o 
   4 -12   3       24.44       24.38      0.51 o 
   5 -12   3        1.44        1.70      0.36 o 
   6 -12   3       17.36       18.46      0.80 o 
   7 -12   3        0.87        0.44      0.36 o 
  -4 -11   3        4.17        3.92      0.46 o 
  -3 -11   3       11.34       11.60      0.66 o 
  -2 -11   3       21.69       22.76      0.53 o 
  -1 -11   3        5.61        4.72      0.29 o 
   0 -11   3        3.01        2.97      0.29 o 
   1 -11   3      132.73      131.49      1.56 o 
   2 -11   3        0.09       -0.40      0.40 o 
   3 -11   3       28.26       30.08      0.73 o 
   4 -11   3       12.28       10.93      0.37 o 
   5 -11   3        2.61        2.66      0.30 o 
   6 -11   3       12.01       11.93      0.60 o 
   7 -11   3        0.11        0.29      0.30 o 
   8 -11   3        1.92        1.83      0.45 o 
  -5 -10   3        3.79        3.45      0.41 o 
  -4 -10   3        1.18        1.69      0.33 o 
  -3 -10   3       27.11       29.31      0.61 o 
  -2 -10   3       20.18       21.14      0.51 o 
  -1 -10   3        1.43        1.49      0.21 o 
   0 -10   3       43.95       46.85      0.64 o 
   1 -10   3        1.02        0.34      0.18 o 
   2 -10   3       51.36       46.21      0.68 o 
   3 -10   3       52.73       51.20      0.66 o 
   4 -10   3      119.24      110.15      1.26 o 
   5 -10   3        3.37        3.58      0.31 o 
   6 -10   3      115.27      108.44      2.24 o 
   7 -10   3       12.50       13.68      0.86 o 
   8 -10   3        0.49        1.41      0.32 o 
  -6  -9   3        0.23        1.11      0.31 o 
  -5  -9   3        5.51        5.35      0.43 o 
  -4  -9   3       14.39       14.67      0.49 o 
  -3  -9   3        2.56        0.77      0.21 o 
  -2  -9   3        4.75        4.34      0.28 o 
  -1  -9   3      160.85      153.48      1.54 o 
   0  -9   3       25.13       22.52      0.39 o 
   1  -9   3        8.79       10.37      0.26 o 
   2  -9   3        7.40        6.22      0.24 o 
   3  -9   3        0.31       -0.13      0.13 o 
   4  -9   3       95.64       93.78      1.19 o 
   5  -9   3        1.32        1.48      0.21 o 
   6  -9   3        2.84        3.32      0.26 o 
   7  -9   3       49.87       48.79      0.85 o 
   8  -9   3        1.67        1.39      0.28 o 
   9  -9   3        1.71        1.67      0.38 o 
  -7  -8   3        8.93        9.34      0.56 o 
  -6  -8   3        0.14        0.32      0.27 o 
  -5  -8   3       32.13       29.75      0.62 o 
  -4  -8   3       47.40       46.24      1.12 o 
  -3  -8   3        0.01        0.03      0.17 o 
  -2  -8   3      566.57      563.19      4.29 o 
  -1  -8   3       51.38       51.02      0.57 o 
   0  -8   3       57.56       56.33      0.56 o 
   1  -8   3      900.71      901.76      6.31 o 
   2  -8   3       69.13       71.07      0.66 o 
   3  -8   3      497.50      510.03      3.96 o 
   4  -8   3       28.14       30.22      0.45 o 
   5  -8   3      106.17      106.12      1.21 o 
   6  -8   3       60.33       60.29      0.82 o 
   7  -8   3       56.70       56.69      0.89 o 
   8  -8   3       20.67       20.01      0.54 o 
   9  -8   3       39.53       42.79      0.85 o 
  -8  -7   3        0.11       -0.16      0.57 o 
  -7  -7   3        1.85        1.76      0.31 o 
  -6  -7   3        0.04       -0.22      0.22 o 
  -5  -7   3       58.96       59.99      1.17 o 
  -4  -7   3       20.64       18.29      0.35 o 
  -3  -7   3      337.89      324.14      2.50 o 
  -2  -7   3        2.33        3.44      0.27 o 
  -1  -7   3        0.07        0.05      0.12 o 
   0  -7   3       73.00       62.11      0.57 o 
   1  -7   3      232.72      213.03      1.42 o 
   2  -7   3        8.63        6.90      0.17 o 
   3  -7   3      333.67      307.38      2.30 o 
   4  -7   3      268.46      259.78      2.10 o 
   5  -7   3      110.08      110.55      1.13 o 
   6  -7   3       37.04       35.66      0.56 o 
   7  -7   3       23.37       25.70      0.59 o 
   8  -7   3        3.58        4.24      0.30 o 
   9  -7   3       13.39       13.74      0.52 o 
  -8  -6   3        2.15        2.63      0.33 o 
  -7  -6   3        0.06       -0.10      0.21 o 
  -6  -6   3        0.79        1.04      0.19 o 
  -5  -6   3        3.76        5.25      0.22 o 
  -4  -6   3        1.28        0.99      0.14 o 
  -3  -6   3        5.33        5.73      0.18 o 
  -2  -6   3      401.74      412.70      2.71 o 
  -1  -6   3       49.77       55.35      0.49 o 
   0  -6   3      466.76      479.55      3.10 o 
   1  -6   3      993.05     1003.50      6.06 o 
   2  -6   3       89.20      102.94      0.74 o 
   3  -6   3      953.82      994.81      6.71 o 
   4  -6   3      391.75      395.13      2.76 o 
   5  -6   3       18.71       22.44      0.37 o 
   6  -6   3      157.67      155.13      1.42 o 
   7  -6   3        4.98        4.95      0.26 o 
   8  -6   3        0.23        0.00      0.19 o 
   9  -6   3        3.35        2.58      0.26 o 
  10  -6   3        7.73        6.37      0.34 o 
  -9  -5   3        4.96        5.01      0.43 o 
  -8  -5   3        1.77        2.62      0.30 o 
  -7  -5   3        2.18        1.83      0.21 o 
  -6  -5   3       10.40        9.93      0.51 o 
  -5  -5   3      188.19      191.37      1.49 o 
  -4  -5   3      268.31      273.74      1.95 o 
  -3  -5   3       76.13       69.99      0.55 o 
  -2  -5   3     1128.78     1158.30      7.27 o 
  -1  -5   3      915.36      928.83      5.59 o 
   0  -5   3      661.93      669.41      4.25 o 
   1  -5   3      162.25      172.50      1.06 o 
   2  -5   3      123.23      140.95      0.95 o 
   3  -5   3       69.67       66.32      0.55 o 
   4  -5   3       27.59       18.21      0.21 o 
   5  -5   3        5.30        6.80      0.16 o 
   6  -5   3       79.19       74.78      0.77 o 
   7  -5   3       32.58       32.59      0.50 o 
   8  -5   3       10.60        9.91      0.34 o 
   9  -5   3        0.98        0.92      0.19 o 
  10  -5   3        4.26        4.89      0.51 o 
  -9  -4   3        2.16        2.67      0.33 o 
  -8  -4   3        0.01       -0.16      0.21 o 
  -7  -4   3        3.19        3.78      0.24 o 
  -6  -4   3        9.86        8.30      0.27 o 
  -5  -4   3        0.12       -0.05      0.12 o 
  -4  -4   3       25.78       25.05      0.30 o 
  -3  -4   3        8.67        9.22      0.29 o 
  -2  -4   3      432.02      425.21      2.61 o 
  -1  -4   3      592.91      618.17      4.03 o 
   0  -4   3      893.21     1038.50      6.03 o 
   1  -4   3     1030.44     1060.85      6.45 o 
   2  -4   3      814.94      933.63      6.53 o 
   3  -4   3      165.41      178.72      1.17 o 
   4  -4   3      405.08      417.84      2.86 o 
   5  -4   3       75.02       81.33      0.68 o 
   6  -4   3       54.35       57.52      0.61 o 
   7  -4   3       14.19       14.80      0.32 o 
   8  -4   3        0.75        0.27      0.18 o 
   9  -4   3       16.51       16.98      0.42 o 
  10  -4   3        0.74        0.80      0.21 o 
  -9  -3   3       15.64       13.91      0.46 o 
  -8  -3   3       33.17       33.71      0.67 o 
  -7  -3   3       21.98       19.72      0.40 o 
  -6  -3   3        0.88        0.70      0.15 o 
  -5  -3   3        1.08        1.92      0.14 o 
  -4  -3   3       34.26       32.16      0.33 o 
  -3  -3   3       86.89       84.43      0.64 o 
  -2  -3   3      133.24      126.66      0.82 o 
  -1  -3   3     1503.61     1658.25     10.22 o 
   0  -3   3      754.38      834.55      4.68 o 
   1  -3   3      107.01      113.57      0.89 o 
   2  -3   3     1201.61     1212.17      7.49 o 
   3  -3   3      154.83      153.86      1.08 o 
   4  -3   3      723.50      737.84      4.99 o 
   5  -3   3        3.67        5.07      0.22 o 
   6  -3   3      267.29      265.11      2.40 o 
   7  -3   3       41.67       41.32      0.50 o 
   8  -3   3        7.92        8.51      0.27 o 
   9  -3   3       24.80       26.79      0.49 o 
  10  -3   3        1.35        1.50      0.22 o 
 -10  -2   3       19.78       19.28      0.78 o 
  -9  -2   3        3.29        3.73      0.30 o 
  -8  -2   3       55.99       54.08      1.39 o 
  -7  -2   3       63.74       64.25      0.73 o 
  -6  -2   3       73.78       78.55      0.76 o 
  -5  -2   3      146.55      164.86      1.11 o 
  -4  -2   3      181.13      181.01      1.14 o 
  -3  -2   3      226.64      241.77      1.66 o 
  -2  -2   3        2.15        2.48      0.09 o 
  -1  -2   3      193.92      209.11      1.21 o 
   0  -2   3       68.71       66.61      0.41 o 
   1  -2   3     1631.08     1789.15     12.15 o 
   2  -2   3      167.33      157.84      1.31 o 
   3  -2   3        1.39        1.51      0.11 o 
   4  -2   3     1027.81     1079.14      7.25 o 
   5  -2   3        5.69        7.32      0.19 o 
   6  -2   3       93.40       91.49      0.81 o 
   7  -2   3       48.30       43.96      0.51 o 
   8  -2   3       28.77       29.68      0.49 o 
   9  -2   3        0.52        0.49      0.20 o 
  10  -2   3        0.46        0.19      0.22 o 
 -10  -1   3       25.15       22.48      0.66 o 
  -9  -1   3        7.18        6.01      0.33 o 
  -8  -1   3      214.20      206.19      2.47 o 
  -7  -1   3       22.18       23.86      0.41 o 
  -6  -1   3      148.75      151.70      1.34 o 
  -5  -1   3      411.13      402.18      2.55 o 
  -4  -1   3       87.85      116.64      0.90 o 
  -3  -1   3      129.14      152.21      1.08 o 
  -2  -1   3     1165.58     1172.99      6.97 o 
  -1  -1   3     1560.64     1646.22      9.28 o 
   0  -1   3     1773.05     1947.23      9.88 o 
   1  -1   3      781.47      798.54      4.49 o 
   2  -1   3      159.62      179.02      1.63 o 
   3  -1   3        1.50        1.03      0.04 o 
   4  -1   3        0.06        0.37      0.06 o 
   5  -1   3       26.42       24.46      0.26 o 
   6  -1   3      416.95      411.84      3.15 o 
   7  -1   3        8.46        9.80      0.25 o 
   8  -1   3        5.93        6.26      0.28 o 
   9  -1   3       27.14       27.91      0.59 o 
  10  -1   3        0.16        0.00      0.22 o 
 -10   0   3        0.02        0.23      0.25 o 
  -9   0   3        0.96        0.72      0.24 o 
  -8   0   3        6.77        5.95      0.31 o 
  -7   0   3        3.76        2.70      0.19 o 
  -6   0   3      179.39      189.10      1.59 o 
  -5   0   3        0.75       -0.02      0.08 o 
  -4   0   3       45.31       51.61      0.45 o 
  -3   0   3       48.30       35.81      0.33 o 
  -2   0   3      177.73      171.62      1.30 o 
  -1   0   3     2635.22     2752.82     16.56 o 
   0   0   3     1595.40     1635.75      9.03 o 
   1   0   3     1681.76     1735.97      9.07 o 
   2   0   3       47.65       55.30      0.36 o 
   3   0   3     1060.14     1133.00      6.69 o 
   4   0   3      344.19      320.24      2.00 o 
   5   0   3       15.09        9.15      0.17 o 
   6   0   3      756.37      750.53      6.00 o 
   7   0   3        0.06        0.27      0.15 o 
   8   0   3        9.39        7.41      0.30 o 
   9   0   3        6.34        6.50      0.36 o 
 -10   1   3        0.66        0.92      0.25 o 
  -9   1   3        3.45        3.31      0.27 o 
  -8   1   3       12.24       11.76      0.57 o 
  -7   1   3       29.26       33.45      0.50 o 
  -6   1   3        0.03       -0.08      0.14 o 
  -5   1   3        2.44        1.71      0.10 o 
  -4   1   3      161.54      165.10      1.23 o 
  -3   1   3       69.44       62.77      0.53 o 
  -2   1   3      101.11       85.22      0.61 o 
  -1   1   3      274.83      273.62      1.68 o 
   0   1   3      777.23      810.94      4.45 o 
   1   1   3      417.68      439.24      2.56 o 
   2   1   3       45.26       45.09      0.35 o 
   3   1   3      123.13      123.73      0.85 o 
   4   1   3      154.12      154.22      1.13 o 
   5   1   3      127.79      135.22      1.03 o 
   6   1   3        6.75        5.27      0.19 o 
   7   1   3        4.94        4.89      0.24 o 
   8   1   3        0.61        0.52      0.18 o 
   9   1   3        0.74        0.39      0.21 o 
 -10   2   3        0.50        0.12      0.22 o 
  -9   2   3        3.38        3.43      0.27 o 
  -8   2   3        7.38        7.15      0.38 o 
  -7   2   3       55.96       55.55      0.93 o 
  -6   2   3       11.06        9.92      0.32 o 
  -5   2   3       49.33       44.83      0.49 o 
  -4   2   3       77.78       85.82      0.68 o 
  -3   2   3      396.32      453.10      3.32 o 
  -2   2   3     2906.83     3195.08     19.86 o 
  -1   2   3      163.06      172.14      1.12 o 
   0   2   3      620.90      717.28      3.96 o 
   1   2   3      337.11      343.69      1.95 o 
   2   2   3      302.87      332.09      1.95 o 
   3   2   3      783.83      838.99      5.44 o 
   4   2   3       23.86       23.16      0.27 o 
   5   2   3      132.80      131.63      1.09 o 
   6   2   3      131.55      121.25      1.26 o 
   7   2   3        5.53        4.28      0.27 o 
   8   2   3       18.38       17.85      0.42 o 
   9   2   3        0.00       -0.12      0.22 o 
 -10   3   3        0.61        0.94      0.25 o 
  -9   3   3        0.71        0.31      0.22 o 
  -8   3   3        0.10       -0.02      0.19 o 
  -7   3   3       48.09       43.93      0.63 o 
  -6   3   3        3.23        1.69      0.18 o 
  -5   3   3      195.28      201.49      1.47 o 
  -4   3   3       65.15       63.45      0.63 o 
  -3   3   3      198.05      199.17      1.49 o 
  -2   3   3       73.92       55.65      0.49 o 
  -1   3   3      571.18      654.62      4.18 o 
   0   3   3     1015.69     1066.55      6.27 o 
   1   3   3     1096.38     1107.60      6.51 o 
   2   3   3       37.36       38.15      0.36 o 
   3   3   3      999.89     1022.21      6.06 o 
   4   3   3       27.88       24.11      0.33 o 
   5   3   3        1.53        2.11      0.17 o 
   6   3   3        1.62        1.26      0.18 o 
   7   3   3       20.84       20.89      0.42 o 
   8   3   3        0.12        0.11      0.20 o 
   9   3   3        0.24        0.17      0.24 o 
 -10   4   3        7.78        8.78      0.55 o 
  -9   4   3        8.37        8.30      0.38 o 
  -8   4   3       35.31       36.00      0.60 o 
  -7   4   3        0.08        0.03      0.17 o 
  -6   4   3      192.73      186.29      1.85 o 
  -5   4   3      206.33      209.38      1.80 o 
  -4   4   3      105.26      113.34      0.90 o 
  -3   4   3      250.12      272.87      1.99 o 
  -2   4   3      541.09      579.98      3.85 o 
  -1   4   3       22.09       21.49      0.27 o 
   0   4   3      463.67      493.05      3.35 o 
   1   4   3      747.46      728.26      4.71 o 
   2   4   3       12.82       11.24      0.21 o 
   3   4   3      115.63       96.16      0.83 o 
   4   4   3      133.18      140.61      1.19 o 
   5   4   3        1.99        3.11      0.22 o 
   6   4   3       21.29       20.87      0.43 o 
   7   4   3       32.92       37.83      0.59 o 
   8   4   3        2.54        3.36      0.28 o 
 -10   5   3       10.34       10.56      0.44 o 
  -9   5   3        0.05        0.75      0.23 o 
  -8   5   3       47.05       46.96      0.73 o 
  -7   5   3       41.31       42.32      0.59 o 
  -6   5   3        2.22        1.99      0.21 o 
  -5   5   3      688.83      691.67      5.52 o 
  -4   5   3       31.34       23.90      0.35 o 
  -3   5   3       89.38       74.98      0.69 o 
  -2   5   3      358.23      355.60      2.56 o 
  -1   5   3      498.42      526.11      3.70 o 
   0   5   3      261.69      282.83      2.01 o 
   1   5   3       67.44       66.66      0.58 o 
   2   5   3       18.53       22.38      0.32 o 
   3   5   3       11.07       10.86      0.29 o 
   4   5   3       87.09       86.52      0.90 o 
   5   5   3        3.30        3.60      0.23 o 
   6   5   3       38.61       37.43      0.58 o 
   7   5   3       25.10       24.52      0.52 o 
   8   5   3        3.84        3.95      0.42 o 
 -10   6   3        0.04        0.12      0.49 o 
  -9   6   3        0.01        0.40      0.23 o 
  -8   6   3        7.70        6.97      0.32 o 
  -7   6   3        4.33        4.52      0.24 o 
  -6   6   3       41.30       41.30      0.59 o 
  -5   6   3        2.07        2.56      0.24 o 
  -4   6   3       25.12       23.29      0.43 o 
  -3   6   3       31.04       25.93      0.48 o 
  -2   6   3      150.17      139.35      1.15 o 
  -1   6   3       25.79       22.78      0.35 o 
   0   6   3        5.18        3.57      0.19 o 
   1   6   3      562.07      536.16      3.71 o 
   2   6   3        9.87        8.51      0.26 o 
   3   6   3      107.40      109.03      1.08 o 
   4   6   3       13.58       13.44      0.35 o 
   5   6   3       17.95       17.66      0.51 o 
   6   6   3       49.55       45.67      0.82 o 
   7   6   3        6.07        4.40      0.35 o 
  -9   7   3        1.39        1.59      0.28 o 
  -8   7   3       10.48        8.70      0.42 o 
  -7   7   3       26.68       22.51      0.49 o 
  -6   7   3       34.64       34.64      0.59 o 
  -5   7   3      153.30      139.19      1.39 o 
  -4   7   3       24.18       26.09      0.43 o 
  -3   7   3      234.18      238.19      2.08 o 
  -2   7   3      120.25      112.35      0.99 o 
  -1   7   3       39.97       45.42      0.52 o 
   0   7   3      125.67      120.05      1.07 o 
   1   7   3      244.04      248.76      1.95 o 
   2   7   3        0.05       -0.01      0.17 o 
   3   7   3      139.83      141.21      1.59 o 
   4   7   3        0.03       -0.10      0.20 o 
   5   7   3        4.68        5.21      0.34 o 
   6   7   3        1.99        1.56      0.30 o 
  -9   8   3        0.40        0.41      0.28 o 
  -8   8   3        9.09       13.10      0.55 o 
  -7   8   3       27.17       29.59      0.85 o 
  -6   8   3        0.13        0.03      0.19 o 
  -5   8   3       32.68       34.39      0.65 o 
  -4   8   3      182.56      169.47      1.75 o 
  -3   8   3      111.75      112.41      1.14 o 
  -2   8   3        2.27        2.47      0.19 o 
  -1   8   3       22.21       24.08      0.41 o 
   0   8   3       59.25       55.12      0.67 o 
   1   8   3       51.76       55.55      0.73 o 
   2   8   3        1.50        0.95      0.19 o 
   3   8   3       24.41       24.00      0.48 o 
   4   8   3        3.81        4.43      0.29 o 
   5   8   3        1.97        1.38      0.29 o 
   6   8   3        1.17        0.45      0.49 o 
  -8   9   3        0.85        1.31      0.36 o 
  -7   9   3       11.41       12.52      0.69 o 
  -6   9   3        6.07        5.44      0.34 o 
  -5   9   3      151.08      152.87      2.30 o 
  -4   9   3        7.99        6.68      0.37 o 
  -3   9   3       10.09       11.58      0.53 o 
  -2   9   3      148.61      136.42      1.34 o 
  -1   9   3        0.43       -0.05      0.19 o 
   0   9   3       16.91       14.86      0.37 o 
   1   9   3        2.13        2.35      0.24 o 
   2   9   3        3.80        4.39      0.28 o 
   3   9   3        0.61        0.17      0.20 o 
   4   9   3        0.01       -0.13      0.22 o 
   5   9   3        0.00       -0.33      0.33 o 
  -7  10   3        5.74        5.80      0.38 o 
  -6  10   3        3.08        4.11      0.33 o 
  -5  10   3        5.27        6.53      0.38 o 
  -4  10   3       41.28       38.76      0.80 o 
  -3  10   3        5.24        6.76      0.42 o 
  -2  10   3       56.99       54.53      1.01 o 
  -1  10   3       34.03       33.79      0.62 o 
   0  10   3       25.79       24.38      0.58 o 
   1  10   3       63.13       67.78      1.19 o 
   2  10   3        0.80        1.28      0.26 o 
   3  10   3       28.02       30.24      0.66 o 
   4  10   3        6.98        9.15      0.99 o 
  -6  11   3        6.41        5.71      0.49 o 
  -5  11   3        0.71       -0.11      0.25 o 
  -4  11   3        3.67        3.90      0.36 o 
  -3  11   3        2.52        2.21      0.32 o 
  -2  11   3       17.74       20.25      0.56 o 
  -1  11   3       12.67       11.86      0.45 o 
   0  11   3        3.65        3.94      0.35 o 
   1  11   3       15.33       16.06      0.54 o 
   2  11   3        0.78        0.95      0.37 o 
  -4  12   3        0.05       -0.56      0.56 o 
  -3  12   3        5.91        4.58      0.45 o 
  -2  12   3        0.15        0.23      0.34 o 
  -1  12   3        4.05        4.32      0.48 o 
   0  12   3        1.23        1.49      0.38 o 
   1 -14   4        9.30       10.65      1.15 o 
   2 -14   4       30.90       32.81      0.94 o 
   3 -14   4        6.82        5.98      0.47 o 
  -2 -13   4        0.03        0.46      0.69 o 
  -1 -13   4        9.00        9.11      0.59 o 
   0 -13   4        0.90        0.94      0.32 o 
   1 -13   4        1.25        0.85      0.27 o 
   2 -13   4       30.86       30.61      0.71 o 
   3 -13   4        3.65        3.15      0.33 o 
   4 -13   4       19.26       20.85      0.84 o 
   5 -13   4       44.49       43.64      1.45 o 
  -3 -12   4        6.70        7.73      0.51 o 
  -2 -12   4        1.65        1.14      0.32 o 
  -1 -12   4       30.71       32.07      0.75 o 
   0 -12   4        0.25       -0.24      0.24 o 
   1 -12   4        0.09       -0.09      0.22 o 
   2 -12   4        4.05        3.13      0.28 o 
   3 -12   4        1.24        0.87      0.23 o 
   4 -12   4       17.19       17.36      0.59 o 
   5 -12   4        3.32        3.67      0.34 o 
   6 -12   4        0.01       -0.14      0.27 o 
   7 -12   4        0.18        0.52      0.35 o 
  -5 -11   4        3.07        2.99      0.58 o 
  -4 -11   4        1.80        1.20      0.39 o 
  -3 -11   4       12.64       12.95      0.59 o 
  -2 -11   4        5.15        5.50      0.36 o 
  -1 -11   4       31.43       32.82      0.61 o 
   0 -11   4       50.46       44.44      0.77 o 
   1 -11   4       19.22       18.09      0.50 o 
   2 -11   4       91.45       84.95      1.07 o 
   3 -11   4        5.43        6.10      0.30 o 
   4 -11   4        1.65        1.47      0.27 o 
   5 -11   4        0.04        0.12      0.23 o 
   6 -11   4       18.06       18.79      0.52 o 
   7 -11   4        8.88        7.86      0.49 o 
   8 -11   4        0.30        0.87      0.43 o 
  -6 -10   4        0.00       -0.44      0.47 o 
  -5 -10   4       14.22       13.18      0.68 o 
  -4 -10   4        8.63       10.91      0.52 o 
  -3 -10   4       68.36       63.13      0.96 o 
  -2 -10   4        0.02       -0.22      0.22 o 
  -1 -10   4        1.75        1.23      0.20 o 
   0 -10   4        3.90        3.06      0.25 o 
   1 -10   4        5.09        5.21      0.29 o 
   2 -10   4       41.78       38.12      0.59 o 
   3 -10   4       41.50       39.43      0.55 o 
   4 -10   4       32.40       30.56      0.59 o 
   5 -10   4      107.90      111.16      1.96 o 
   6 -10   4       13.26       12.74      0.45 o 
   7 -10   4       32.06       29.78      0.72 o 
   8 -10   4       23.40       25.56      0.72 o 
  -6  -9   4        8.17        7.66      0.45 o 
  -5  -9   4        6.52        5.08      0.37 o 
  -4  -9   4       34.46       28.37      0.68 o 
  -3  -9   4       20.57       23.86      0.51 o 
  -2  -9   4        0.02       -0.18      0.18 o 
  -1  -9   4       60.24       61.24      0.73 o 
   0  -9   4       10.42       10.60      0.27 o 
   1  -9   4      105.74      106.60      1.08 o 
   2  -9   4      219.22      220.81      1.95 o 
   3  -9   4       87.90       82.86      0.86 o 
   4  -9   4       48.07       48.34      0.65 o 
   5  -9   4      176.27      176.50      2.12 o 
   6  -9   4        3.58        3.90      0.26 o 
   7  -9   4       21.41       23.27      0.56 o 
   8  -9   4       38.65       38.78      0.74 o 
   9  -9   4        0.14        0.41      0.50 o 
  -7  -8   4        4.83        4.88      0.49 o 
  -6  -8   4       30.61       33.55      0.74 o 
  -5  -8   4        0.10        0.09      0.25 o 
  -4  -8   4       76.83       81.86      1.49 o 
  -3  -8   4      326.64      322.49      2.93 o 
  -2  -8   4        2.15        3.59      0.23 o 
  -1  -8   4     1462.41     1481.31     10.26 o 
   0  -8   4      319.25      316.54      2.24 o 
   1  -8   4      342.27      331.02      2.44 o 
   2  -8   4      454.84      458.76      3.75 o 
   3  -8   4       68.83       63.17      0.71 o 
   4  -8   4        0.53        0.55      0.17 o 
   5  -8   4       70.18       65.00      0.78 o 
   6  -8   4        9.79       10.22      0.37 o 
   7  -8   4       72.60       75.00      1.06 o 
   8  -8   4        5.57        4.23      0.31 o 
   9  -8   4        0.28        0.34      0.25 o 
  -8  -7   4        0.31       -0.34      0.34 o 
  -7  -7   4        8.93        8.14      0.43 o 
  -6  -7   4        1.74        1.18      0.24 o 
  -5  -7   4       29.11       25.42      0.54 o 
  -4  -7   4        4.12        5.51      0.40 o 
  -3  -7   4        4.94        3.91      0.17 o 
  -2  -7   4       85.23       81.49      0.67 o 
  -1  -7   4       13.46       18.65      0.31 o 
   0  -7   4      385.55      400.23      2.63 o 
   1  -7   4      377.57      367.34      2.33 o 
   2  -7   4      580.27      587.73      3.82 o 
   3  -7   4       15.91       17.61      0.30 o 
   4  -7   4       57.99       58.17      0.60 o 
   5  -7   4        4.09        4.06      0.18 o 
   6  -7   4       73.51       73.36      0.89 o 
   7  -7   4        0.58        0.31      0.21 o 
   8  -7   4       14.37       14.45      0.44 o 
   9  -7   4       12.77       12.81      0.44 o 
  -8  -6   4        0.87        0.15      0.25 o 
  -7  -6   4        0.42        0.08      0.21 o 
  -6  -6   4        2.38        3.28      0.25 o 
  -5  -6   4        2.80        3.30      0.20 o 
  -4  -6   4        9.86        9.77      0.24 o 
  -3  -6   4        0.37        0.71      0.12 o 
  -2  -6   4       39.85       37.45      0.42 o 
  -1  -6   4     1293.55     1346.77      8.85 o 
   0  -6   4        0.73        1.22      0.21 o 
   1  -6   4      210.65      214.95      1.46 o 
   2  -6   4      457.35      456.31      2.75 o 
   3  -6   4        0.34        0.60      0.10 o 
   4  -6   4      157.58      173.24      1.27 o 
   5  -6   4       59.37       51.91      0.55 o 
   6  -6   4        0.03        0.03      0.14 o 
   7  -6   4        6.47        6.35      0.24 o 
   8  -6   4       79.18       80.18      1.02 o 
   9  -6   4        1.91        2.20      0.23 o 
  -9  -5   4        1.03        0.55      0.43 o 
  -8  -5   4        2.03        2.07      0.26 o 
  -7  -5   4       16.90       16.88      0.44 o 
  -6  -5   4       72.33       75.69      1.15 o 
  -5  -5   4        1.20        1.40      0.17 o 
  -4  -5   4      292.81      303.97      2.08 o 
  -3  -5   4       57.74       56.05      0.51 o 
  -2  -5   4      199.66      209.28      1.58 o 
  -1  -5   4      275.89      294.68      2.05 o 
   0  -5   4      315.65      372.49      2.32 o 
   1  -5   4       77.85       73.12      0.53 o 
   2  -5   4       77.61       92.34      0.72 o 
   3  -5   4      125.06      114.79      0.81 o 
   4  -5   4       55.37       45.67      0.46 o 
   5  -5   4       82.67       82.42      0.76 o 
   6  -5   4        2.45        3.02      0.15 o 
   7  -5   4       46.36       44.63      0.58 o 
   8  -5   4        0.85        0.99      0.18 o 
   9  -5   4        2.90        3.52      0.21 o 
  10  -5   4        5.78        5.51      0.32 o 
  -9  -4   4        0.24        0.46      0.28 o 
  -8  -4   4        0.00        0.03      0.21 o 
  -7  -4   4        0.81        0.76      0.19 o 
  -6  -4   4       19.46       19.53      0.40 o 
  -5  -4   4       36.72       36.10      0.45 o 
  -4  -4   4        1.58        3.06      0.14 o 
  -3  -4   4      333.81      327.33      2.07 o 
  -2  -4   4      154.02      168.25      1.12 o 
  -1  -4   4      973.99      977.30      6.42 o 
   0  -4   4     2888.04     3087.81     18.69 o 
   1  -4   4      133.29      129.62      0.85 o 
   2  -4   4     1425.21     1533.74      9.82 o 
   3  -4   4      487.20      522.81      3.54 o 
   4  -4   4      418.77      443.72      3.02 o 
   5  -4   4        0.66        0.62      0.11 o 
   6  -4   4       33.69       30.50      0.39 o 
   7  -4   4        0.82        0.81      0.15 o 
   8  -4   4       12.35       13.55      0.31 o 
   9  -4   4       12.09       13.05      0.34 o 
  10  -4   4        2.73        3.25      0.24 o 
  -9  -3   4       29.14       30.06      0.71 o 
  -8  -3   4        0.00       -0.01      0.22 o 
  -7  -3   4        8.89        7.83      0.28 o 
  -6  -3   4       30.07       33.19      0.49 o 
  -5  -3   4       43.21       44.19      0.46 o 
  -4  -3   4       68.59       65.58      0.57 o 
  -3  -3   4        5.13        6.57      0.15 o 
  -2  -3   4       73.76       71.60      0.55 o 
  -1  -3   4      198.66      184.45      1.17 o 
   0  -3   4     1040.55     1089.26      6.13 o 
   1  -3   4        0.16        0.44      0.07 o 
   2  -3   4     1829.34     1902.66     12.24 o 
   3  -3   4      189.18      181.73      1.35 o 
   4  -3   4      421.07      413.27      3.68 o 
   5  -3   4     1251.88     1240.60      8.63 o 
   6  -3   4      220.10      225.24      1.81 o 
   7  -3   4       41.49       43.77      0.49 o 
   8  -3   4       30.11       32.93      0.45 o 
   9  -3   4        1.40        1.76      0.19 o 
  10  -3   4        2.76        3.07      0.26 o 
 -10  -2   4       13.24       11.48      0.57 o 
  -9  -2   4        3.83        3.75      0.31 o 
  -8  -2   4        4.14        3.78      0.29 o 
  -7  -2   4       29.72       30.28      0.49 o 
  -6  -2   4       16.08       17.26      0.38 o 
  -5  -2   4       45.95       48.62      0.48 o 
  -4  -2   4      277.65      263.63      1.84 o 
  -3  -2   4       39.74       38.64      0.38 o 
  -2  -2   4        0.01        0.02      0.08 o 
  -1  -2   4      294.62      293.93      1.68 o 
   0  -2   4      722.96      714.38      3.82 o 
   1  -2   4      139.07      140.24      0.80 o 
   2  -2   4      363.96      369.70      2.54 o 
   3  -2   4       14.17       13.99      0.36 o 
   4  -2   4      234.18      225.35      3.13 o 
   5  -2   4      149.42      145.64      1.16 o 
   6  -2   4       38.44       38.44      0.41 o 
   7  -2   4        0.03        0.19      0.12 o 
   8  -2   4        0.03        0.14      0.17 o 
   9  -2   4        9.67        9.66      0.33 o 
  10  -2   4        0.00        0.20      0.21 o 
 -10  -1   4       20.62       20.64      0.62 o 
  -9  -1   4        2.83        2.85      0.29 o 
  -8  -1   4       17.22       17.15      0.48 o 
  -7  -1   4       17.40       16.37      0.37 o 
  -6  -1   4        9.54        8.94      0.27 o 
  -5  -1   4       11.99       19.00      0.29 o 
  -4  -1   4       60.78       60.97      0.54 o 
  -3  -1   4     1522.16     1593.43     10.16 o 
  -2  -1   4      527.50      544.70      3.40 o 
  -1  -1   4      493.62      467.64      2.63 o 
   0  -1   4      205.17      202.12      1.28 o 
   1  -1   4      194.19      206.94      1.18 o 
   2  -1   4        0.17        0.99      0.08 o 
   3  -1   4       84.75       92.35      0.69 o 
   4  -1   4        0.12        0.10      0.07 o 
   5  -1   4       88.10       75.69      0.61 o 
   6  -1   4        6.09        5.73      0.17 o 
   7  -1   4       78.22       76.34      0.89 o 
   8  -1   4       14.25       13.77      0.34 o 
   9  -1   4        6.20        6.30      0.27 o 
 -10   0   4        2.37        1.34      0.27 o 
  -9   0   4        0.08       -0.10      0.22 o 
  -8   0   4       19.15       20.70      0.70 o 
  -7   0   4        1.76        1.52      0.18 o 
  -6   0   4        0.70        0.08      0.16 o 
  -5   0   4        0.96        0.00      0.11 o 
  -4   0   4      131.55      129.08      0.96 o 
  -3   0   4       16.50       11.84      0.22 o 
  -2   0   4       73.29       82.51      0.62 o 
  -1   0   4     1576.11     1607.26      9.53 o 
   0   0   4      297.20      286.66      1.67 o 
   1   0   4      744.84      793.00      4.87 o 
   2   0   4     5015.69     5318.82     31.68 o 
   3   0   4       49.87       70.36      0.51 o 
   4   0   4      734.17      731.82      4.86 o 
   5   0   4      178.11      172.80      1.39 o 
   6   0   4        3.64        2.63      0.18 o 
   7   0   4       49.80       51.09      0.60 o 
   8   0   4        1.52        1.09      0.18 o 
   9   0   4        0.11        0.17      0.20 o 
 -10   1   4        0.37        0.16      0.25 o 
  -9   1   4        7.73        8.59      0.38 o 
  -8   1   4        7.16        7.59      0.34 o 
  -7   1   4       25.25       22.56      0.47 o 
  -6   1   4       58.42       60.35      0.76 o 
  -5   1   4        0.01        0.83      0.16 o 
  -4   1   4      109.40      113.01      0.96 o 
  -3   1   4        0.95        3.15      0.13 o 
  -2   1   4       77.91       68.74      0.53 o 
  -1   1   4      100.55      120.14      0.84 o 
   0   1   4      299.09      305.71      1.68 o 
   1   1   4      896.21     1014.66      6.05 o 
   2   1   4        3.50        0.89      0.08 o 
   3   1   4       21.99       24.33      0.23 o 
   4   1   4       88.50       86.79      0.66 o 
   5   1   4       12.54       10.66      0.21 o 
   6   1   4        0.04        0.05      0.15 o 
   7   1   4        2.39        2.03      0.19 o 
   8   1   4       37.57       41.53      0.79 o 
   9   1   4        1.44        1.14      0.22 o 
 -10   2   4        0.01       -0.09      0.23 o 
  -9   2   4        6.21        6.24      0.34 o 
  -8   2   4        3.33        2.99      0.27 o 
  -7   2   4        4.78        5.00      0.26 o 
  -6   2   4      423.79      413.54      3.64 o 
  -5   2   4       38.75       50.08      0.54 o 
  -4   2   4      923.09      961.61      6.53 o 
  -3   2   4     1113.73     1145.65      7.07 o 
  -2   2   4      300.43      303.08      1.97 o 
  -1   2   4     3706.46     3980.51     27.89 o 
   0   2   4        9.24        4.59      0.12 o 
   1   2   4        9.52        6.06      0.12 o 
   2   2   4        5.14       13.30      0.18 o 
   3   2   4      129.86      138.98      1.00 o 
   4   2   4       74.65       75.78      0.64 o 
   5   2   4       15.49       19.21      0.31 o 
   6   2   4        0.20        0.13      0.15 o 
   7   2   4        3.18        2.70      0.22 o 
   8   2   4        0.27        0.07      0.19 o 
   9   2   4        0.28        0.17      0.24 o 
 -10   3   4        2.81        2.22      0.28 o 
  -9   3   4        3.39        2.55      0.26 o 
  -8   3   4        0.51        0.38      0.22 o 
  -7   3   4       35.30       35.42      0.61 o 
  -6   3   4       48.56       49.10      0.64 o 
  -5   3   4       20.71       20.55      0.36 o 
  -4   3   4       42.74       43.52      0.48 o 
  -3   3   4      125.36      124.79      0.96 o 
  -2   3   4      428.13      473.52      3.08 o 
  -1   3   4       20.30        6.58      0.17 o 
   0   3   4      277.42      274.13      1.70 o 
   1   3   4      242.27      228.08      1.40 o 
   2   3   4      272.54      261.60      1.66 o 
   3   3   4      171.31      186.52      1.53 o 
   4   3   4       32.15       35.72      0.43 o 
   5   3   4       53.19       51.72      0.62 o 
   6   3   4       16.08       14.32      0.33 o 
   7   3   4        5.35        6.35      0.29 o 
   8   3   4        0.02       -0.07      0.20 o 
 -10   4   4        8.26        9.27      0.46 o 
  -9   4   4        0.12        0.23      0.23 o 
  -8   4   4       26.92       27.31      0.55 o 
  -7   4   4       15.27       12.19      0.36 o 
  -6   4   4       45.95       42.76      0.59 o 
  -5   4   4       47.00       50.05      0.62 o 
  -4   4   4       91.77       90.91      0.85 o 
  -3   4   4        1.07        0.34      0.09 o 
  -2   4   4        0.37       -0.01      0.12 o 
  -1   4   4      573.69      594.53      3.88 o 
   0   4   4       60.95       62.82      0.51 o 
   1   4   4       12.89       13.38      0.22 o 
   2   4   4      552.42      544.15      3.74 o 
   3   4   4       32.43       32.02      0.48 o 
   4   4   4       28.98       27.94      0.47 o 
   5   4   4      198.27      200.23      1.84 o 
   6   4   4        1.84        2.72      0.21 o 
   7   4   4       28.20       27.74      0.55 o 
   8   4   4        6.89        7.07      0.36 o 
 -10   5   4        6.79        6.61      0.41 o 
  -9   5   4       28.69       29.28      0.60 o 
  -8   5   4        0.08       -0.04      0.18 o 
  -7   5   4      116.23      120.04      1.24 o 
  -6   5   4       87.91       80.98      1.00 o 
  -5   5   4       77.82       76.34      0.85 o 
  -4   5   4      940.39      917.95      6.70 o 
  -3   5   4      243.30      232.06      1.77 o 
  -2   5   4      173.85      171.34      1.30 o 
  -1   5   4      247.08      237.18      1.59 o 
   0   5   4       76.98       77.58      0.65 o 
   1   5   4       13.82       12.06      0.28 o 
   2   5   4      115.21      115.88      1.09 o 
   3   5   4      117.95      104.58      0.96 o 
   4   5   4      127.99      115.81      1.29 o 
   5   5   4       56.01       55.00      0.79 o 
   6   5   4        0.38        0.09      0.22 o 
   7   5   4       29.26       27.89      0.72 o 
  -9   6   4        1.19        0.38      0.28 o 
  -8   6   4        1.49        2.13      0.22 o 
  -7   6   4        5.40        4.38      0.30 o 
  -6   6   4       35.41       32.26      0.67 o 
  -5   6   4       80.32       75.09      1.02 o 
  -4   6   4        1.10        1.54      0.19 o 
  -3   6   4      542.44      541.73      4.07 o 
  -2   6   4       34.69       32.90      0.42 o 
  -1   6   4     1024.27     1000.25      7.06 o 
   0   6   4        0.75        1.06      0.16 o 
   1   6   4      239.00      240.83      1.98 o 
   2   6   4        3.45        2.62      0.19 o 
   3   6   4       11.94        9.85      0.29 o 
   4   6   4       37.36       36.04      0.62 o 
   5   6   4       31.22       26.28      0.63 o 
   6   6   4       51.65       53.13      0.97 o 
   7   6   4        2.29        1.97      0.42 o 
  -9   7   4        0.30        0.90      0.30 o 
  -8   7   4        3.70        3.45      0.27 o 
  -7   7   4        9.63        8.49      0.36 o 
  -6   7   4       12.12       13.77      0.53 o 
  -5   7   4       10.60        9.80      0.44 o 
  -4   7   4       55.93       54.32      0.74 o 
  -3   7   4       17.96       20.51      0.41 o 
  -2   7   4        2.73        3.61      0.21 o 
  -1   7   4      248.34      262.33      2.41 o 
   0   7   4       22.85       28.33      0.43 o 
   1   7   4      113.45      122.53      1.19 o 
   2   7   4       13.85       14.85      0.42 o 
   3   7   4        0.19        0.16      0.18 o 
   4   7   4        5.46        5.48      0.31 o 
   5   7   4       29.23       33.01      0.93 o 
   6   7   4        3.93        4.25      0.38 o 
  -8   8   4       13.63       13.24      0.56 o 
  -7   8   4       48.09       54.95      1.21 o 
  -6   8   4       21.36       21.51      0.51 o 
  -5   8   4        1.70        1.73      0.24 o 
  -4   8   4        8.57        8.12      0.31 o 
  -3   8   4        1.51        2.44      0.21 o 
  -2   8   4       15.67       15.82      0.41 o 
  -1   8   4        0.69        1.43      0.18 o 
   0   8   4        1.69        1.55      0.18 o 
   1   8   4        0.73        0.31      0.21 o 
   2   8   4        0.06       -0.06      0.19 o 
   3   8   4       13.43       14.01      0.40 o 
   4   8   4        1.62        1.09      0.28 o 
   5   8   4        0.07        0.38      0.30 o 
  -8   9   4        0.18        0.23      0.61 o 
  -7   9   4        6.60        7.72      0.43 o 
  -6   9   4       47.17       45.97      0.81 o 
  -5   9   4        0.97        1.84      0.29 o 
  -4   9   4       69.70       66.51      1.00 o 
  -3   9   4       33.86       32.34      0.58 o 
  -2   9   4        1.63        1.04      0.22 o 
  -1   9   4       41.78       42.10      0.72 o 
   0   9   4        8.56        8.22      0.34 o 
   1   9   4        8.24        9.19      0.37 o 
   2   9   4       19.11       19.14      0.51 o 
   3   9   4       10.69        9.05      0.42 o 
   4   9   4        1.93        2.26      0.36 o 
  -7  10   4        0.46        0.69      0.34 o 
  -6  10   4        6.52        6.12      0.38 o 
  -5  10   4        9.51        9.18      0.44 o 
  -4  10   4       25.03       26.71      0.68 o 
  -3  10   4       73.90       71.87      1.06 o 
  -2  10   4        5.23        5.29      0.35 o 
  -1  10   4      111.56      115.36      1.75 o 
   0  10   4       25.13       27.56      0.86 o 
   1  10   4       21.06       19.19      0.59 o 
   2  10   4      130.01      143.44      2.83 o 
   3  10   4        3.50        4.41      0.73 o 
  -5  11   4        9.39        8.03      0.52 o 
  -4  11   4        0.25        0.06      0.31 o 
  -3  11   4       16.02       16.62      0.76 o 
  -2  11   4        0.58        0.46      0.28 o 
  -1  11   4        9.55       10.48      0.48 o 
   0  11   4       12.05       14.79      0.56 o 
   1  11   4        8.15        8.30      0.51 o 
   1 -14   5       22.14       20.97      0.86 o 
   2 -14   5        9.61       10.19      0.59 o 
   3 -14   5       32.30       31.69      1.19 o 
  -2 -13   5        0.58        0.93      0.46 o 
  -1 -13   5        1.54        0.96      0.38 o 
   0 -13   5        9.32        9.84      0.52 o 
   1 -13   5        0.00       -0.07      0.24 o 
   2 -13   5        3.39        4.69      0.35 o 
   3 -13   5       25.14       22.91      0.73 o 
   4 -13   5        8.68        8.55      0.56 o 
   5 -13   5       15.70       15.19      0.60 o 
  -3 -12   5        5.15        6.97      0.60 o 
  -2 -12   5        1.14        0.89      0.32 o 
  -1 -12   5        0.63        0.68      0.32 o 
   0 -12   5        0.40        0.55      0.26 o 
   1 -12   5        1.17        0.63      0.25 o 
   2 -12   5       18.04       18.25      0.52 o 
   3 -12   5        0.02       -0.21      0.23 o 
   4 -12   5        1.72        2.34      0.30 o 
   5 -12   5        0.57        0.01      0.25 o 
   6 -12   5        0.48        0.76      0.32 o 
   7 -12   5        2.40        1.91      0.69 o 
  -5 -11   5        0.17       -0.49      0.49 o 
  -4 -11   5        5.23        3.16      0.41 o 
  -3 -11   5        6.68        7.44      0.41 o 
  -2 -11   5       76.22       72.46      1.19 o 
  -1 -11   5        0.58        0.70      0.26 o 
   0 -11   5       46.39       45.62      1.06 o 
   1 -11   5      212.27      214.95      2.16 o 
   2 -11   5        0.00       -0.12      0.20 o 
   3 -11   5       83.02       80.04      1.08 o 
   4 -11   5       65.87       67.81      0.96 o 
   5 -11   5        0.02        0.04      0.22 o 
   6 -11   5        2.02        2.51      0.36 o 
   7 -11   5       14.93       14.38      0.63 o 
  -6 -10   5        0.46        0.84      0.43 o 
  -5 -10   5       31.20       30.97      0.87 o 
  -4 -10   5       17.90       17.23      0.61 o 
  -3 -10   5       18.92       18.08      0.52 o 
  -2 -10   5       57.30       52.65      0.77 o 
  -1 -10   5       38.59       40.81      0.64 o 
   0 -10   5       29.10       29.09      0.57 o 
   1 -10   5       20.28       22.29      0.43 o 
   2 -10   5        1.24        1.97      0.19 o 
   3 -10   5      107.03      110.91      1.31 o 
   4 -10   5       83.09       79.49      1.09 o 
   5 -10   5        4.89        5.07      0.30 o 
   6 -10   5      125.14      127.00      2.32 o 
   7 -10   5        1.39        2.09      0.29 o 
   8 -10   5        1.06        1.32      0.29 o 
  -6  -9   5        1.82        1.02      0.35 o 
  -5  -9   5       35.39       36.49      0.82 o 
  -4  -9   5        0.45        0.85      0.25 o 
  -3  -9   5      137.22      129.60      1.71 o 
  -2  -9   5       66.03       60.93      0.77 o 
  -1  -9   5       14.70       11.62      0.31 o 
   0  -9   5       28.64       30.46      0.56 o 
   1  -9   5      157.00      151.11      1.90 o 
   2  -9   5       32.97       34.37      0.71 o 
   3  -9   5      199.01      198.62      1.91 o 
   4  -9   5        7.57        5.97      0.26 o 
   5  -9   5       64.18       64.28      0.82 o 
   6  -9   5       25.89       24.87      0.67 o 
   7  -9   5       13.77       14.30      0.45 o 
   8  -9   5       24.29       27.13      0.61 o 
   9  -9   5        8.38        7.85      0.84 o 
  -7  -8   5        1.88        1.36      0.40 o 
  -6  -8   5        7.33        7.71      0.47 o 
  -5  -8   5      117.85      120.88      1.65 o 
  -4  -8   5       11.96       12.44      0.43 o 
  -3  -8   5      177.92      189.38      2.41 o 
  -2  -8   5      874.73      873.90      7.22 o 
  -1  -8   5      173.60      169.49      1.46 o 
   0  -8   5      340.64      342.04      2.67 o 
   1  -8   5        0.12        0.55      0.14 o 
   2  -8   5        0.03       -0.14      0.14 o 
   3  -8   5       50.59       42.20      0.51 o 
   4  -8   5       52.57       47.25      0.58 o 
   5  -8   5       22.84       22.42      0.39 o 
   6  -8   5        4.34        3.90      0.33 o 
   7  -8   5        3.93        3.60      0.28 o 
   8  -8   5       16.57       17.97      0.51 o 
   9  -8   5       10.71       12.07      0.82 o 
  -8  -7   5        0.03       -0.27      0.37 o 
  -7  -7   5        2.58        2.44      0.33 o 
  -6  -7   5        3.49        4.11      0.34 o 
  -5  -7   5        7.96        6.60      0.57 o 
  -4  -7   5       14.50       14.30      0.42 o 
  -3  -7   5      106.32      108.70      0.98 o 
  -2  -7   5      127.83      121.62      1.13 o 
  -1  -7   5       25.56       27.10      0.43 o 
   0  -7   5      555.45      547.18      3.55 o 
   1  -7   5       64.80       60.24      0.57 o 
   2  -7   5        9.75       10.66      0.23 o 
   3  -7   5      205.83      191.71      1.50 o 
   4  -7   5      257.82      258.66      2.19 o 
   5  -7   5       14.69       12.80      0.31 o 
   6  -7   5      245.70      240.24      2.35 o 
   7  -7   5        0.28        0.34      0.17 o 
   8  -7   5        4.95        3.99      0.24 o 
   9  -7   5        0.04       -0.13      0.20 o 
  -8  -6   5        3.94        4.31      0.41 o 
  -7  -6   5        2.93        3.18      0.29 o 
  -6  -6   5        3.17        2.41      0.25 o 
  -5  -6   5        7.86        7.96      0.29 o 
  -4  -6   5       79.06       78.71      0.73 o 
  -3  -6   5       24.97       25.72      0.34 o 
  -2  -6   5       28.20       27.26      0.39 o 
  -1  -6   5       22.96       25.64      0.31 o 
   0  -6   5       41.05       46.07      0.46 o 
   1  -6   5       37.22       25.62      0.28 o 
   2  -6   5       84.56       96.85      0.78 o 
   3  -6   5       70.00       61.43      0.55 o 
   4  -6   5      174.62      165.61      1.34 o 
   5  -6   5      198.36      190.58      1.57 o 
   6  -6   5       75.27       74.84      0.83 o 
   7  -6   5       29.84       29.94      0.46 o 
   8  -6   5       58.74       62.90      0.76 o 
   9  -6   5       20.03       23.43      0.48 o 
  -9  -5   5        0.56        0.02      0.42 o 
  -8  -5   5        1.63        2.50      0.29 o 
  -7  -5   5        0.45        0.20      0.20 o 
  -6  -5   5        1.32        0.85      0.20 o 
  -5  -5   5       89.76       87.03      0.87 o 
  -4  -5   5       93.12       96.30      0.82 o 
  -3  -5   5       17.98       14.37      0.30 o 
  -2  -5   5      715.74      747.45      4.70 o 
  -1  -5   5        2.80        4.09      0.13 o 
   0  -5   5      325.14      347.03      2.21 o 
   1  -5   5       77.99       83.43      0.59 o 
   2  -5   5        0.02        0.24      0.12 o 
   3  -5   5       65.47       65.78      0.50 o 
   4  -5   5      216.63      208.49      1.49 o 
   5  -5   5       96.53       99.37      0.87 o 
   6  -5   5        0.51        0.28      0.11 o 
   7  -5   5        0.15        0.25      0.13 o 
   8  -5   5        0.58        0.46      0.15 o 
   9  -5   5        0.67        0.55      0.15 o 
  -9  -4   5        0.00       -0.12      0.38 o 
  -8  -4   5        0.82        0.71      0.24 o 
  -7  -4   5        0.00       -0.18      0.18 o 
  -6  -4   5        1.98        2.29      0.20 o 
  -5  -4   5       13.39       14.08      0.31 o 
  -4  -4   5      195.22      206.09      1.57 o 
  -3  -4   5      162.87      155.22      1.16 o 
  -2  -4   5     1073.83     1110.53      6.88 o 
  -1  -4   5      151.24      154.71      1.04 o 
   0  -4   5     1753.62     1844.19     10.75 o 
   1  -4   5      532.71      535.82      3.56 o 
   2  -4   5      192.48      209.54      1.35 o 
   3  -4   5      113.10      114.21      0.88 o 
   4  -4   5       78.03       80.49      0.59 o 
   5  -4   5      153.31      152.83      1.12 o 
   6  -4   5       10.73       11.56      0.31 o 
   7  -4   5       19.03       20.66      0.32 o 
   8  -4   5       15.54       15.61      0.28 o 
   9  -4   5        1.24        1.14      0.20 o 
  -9  -3   5        1.30        0.51      0.35 o 
  -8  -3   5       12.32       14.09      0.45 o 
  -7  -3   5        0.00       -0.17      0.18 o 
  -6  -3   5        4.16        4.72      0.22 o 
  -5  -3   5        0.08       -0.11      0.13 o 
  -4  -3   5        0.52        1.21      0.17 o 
  -3  -3   5        9.50        9.35      0.20 o 
  -2  -3   5      476.60      502.47      3.32 o 
  -1  -3   5        4.44        6.55      0.14 o 
   0  -3   5      800.86      855.81      4.86 o 
   1  -3   5     1502.42     1543.70      9.98 o 
   2  -3   5     1177.07     1304.96      8.05 o 
   3  -3   5     1019.07     1015.20      7.21 o 
   4  -3   5       47.08       39.99      0.71 o 
   5  -3   5      110.79      112.02      1.55 o 
   6  -3   5      353.60      354.54      3.00 o 
   7  -3   5       20.14       20.50      0.35 o 
   8  -3   5       19.42       20.79      0.35 o 
   9  -3   5       33.71       34.35      0.51 o 
  -9  -2   5        1.67        1.56      0.32 o 
  -8  -2   5       14.91       17.88      0.44 o 
  -7  -2   5       20.05       21.47      0.45 o 
  -6  -2   5       57.29       56.09      0.61 o 
  -5  -2   5      185.41      184.37      1.45 o 
  -4  -2   5       13.85       13.20      0.23 o 
  -3  -2   5      144.15      140.38      1.09 o 
  -2  -2   5       59.30       44.22      0.43 o 
  -1  -2   5       41.14       39.52      0.32 o 
   0  -2   5      159.89      145.34      0.82 o 
   1  -2   5      525.36      629.86      3.57 o 
   2  -2   5      150.44      160.33      1.03 o 
   3  -2   5       77.22       84.21      1.21 o 
   4  -2   5        0.34        0.44      0.17 o 
   5  -2   5        1.30        1.05      0.15 o 
   6  -2   5        9.25        7.34      0.17 o 
   7  -2   5      101.36      101.77      0.95 o 
   8  -2   5        4.15        5.04      0.20 o 
   9  -2   5       36.30       38.30      0.65 o 
 -10  -1   5        6.16        5.29      0.44 o 
  -9  -1   5        0.31        0.21      0.27 o 
  -8  -1   5        2.79        2.55      0.23 o 
  -7  -1   5       39.47       38.13      0.76 o 
  -6  -1   5        6.70        6.44      0.24 o 
  -5  -1   5      351.53      360.31      2.52 o 
  -4  -1   5       32.17       35.19      0.36 o 
  -3  -1   5      713.96      729.97      5.00 o 
  -2  -1   5     1543.26     1615.53     10.84 o 
  -1  -1   5      299.26      350.21      2.11 o 
   0  -1   5     1857.91     2023.64     10.56 o 
   1  -1   5       58.30       52.17      0.37 o 
   2  -1   5      165.69      148.64      0.92 o 
   3  -1   5        3.03        1.79      0.11 o 
   4  -1   5        0.30        0.11      0.07 o 
   5  -1   5        2.60        1.90      0.09 o 
   6  -1   5       86.39       79.14      0.76 o 
   7  -1   5       38.64       39.13      0.52 o 
   8  -1   5        2.04        1.42      0.18 o 
   9  -1   5        2.94        2.77      0.22 o 
 -10   0   5        3.61        4.25      0.36 o 
  -9   0   5        4.94        5.21      0.33 o 
  -8   0   5        1.58        1.60      0.22 o 
  -7   0   5       59.21       58.31      0.74 o 
  -6   0   5       14.87       13.10      0.32 o 
  -5   0   5        0.15       -0.13      0.13 o 
  -4   0   5       12.85       11.99      0.22 o 
  -3   0   5      278.76      309.89      2.11 o 
  -2   0   5      127.84      149.61      1.18 o 
  -1   0   5       27.55       36.72      0.33 o 
   0   0   5     1713.04     1862.48     10.61 o 
   1   0   5       53.67       51.29      0.39 o 
   2   0   5      442.10      464.83      2.72 o 
   3   0   5      641.53      682.02      4.37 o 
   4   0   5        0.78        0.63      0.07 o 
   5   0   5        0.19        0.01      0.09 o 
   6   0   5       36.57       36.41      0.46 o 
   7   0   5        4.12        4.09      0.18 o 
   8   0   5        1.36        1.05      0.18 o 
   9   0   5        0.01       -0.01      0.19 o 
 -10   1   5        3.85        3.61      0.35 o 
  -9   1   5        1.75        2.35      0.34 o 
  -8   1   5       22.36       22.74      0.51 o 
  -7   1   5        0.18        0.25      0.19 o 
  -6   1   5       14.65       14.74      0.39 o 
  -5   1   5       33.38       33.18      0.45 o 
  -4   1   5       35.30       44.77      0.45 o 
  -3   1   5       29.95       24.25      0.30 o 
  -2   1   5     1289.63     1502.22      9.61 o 
  -1   1   5     1244.55     1487.94      8.67 o 
   0   1   5      173.14      216.28      1.36 o 
   1   1   5       28.27       43.29      0.35 o 
   2   1   5      282.99      321.86      2.01 o 
   3   1   5        6.86       12.36      0.20 o 
   4   1   5      150.76      157.41      1.18 o 
   5   1   5       19.31       17.28      0.31 o 
   6   1   5      117.79      112.76      1.10 o 
   7   1   5       14.24       16.01      0.38 o 
   8   1   5       13.72       10.82      0.34 o 
   9   1   5        3.59        3.61      0.30 o 
 -10   2   5        4.80        3.71      0.37 o 
  -9   2   5        0.67        1.15      0.26 o 
  -8   2   5       96.70       89.61      1.09 o 
  -7   2   5       62.53       65.81      0.85 o 
  -6   2   5      116.89      122.99      1.80 o 
  -5   2   5     1120.44     1116.25      8.00 o 
  -4   2   5       39.78       35.67      0.42 o 
  -3   2   5     1065.31     1092.57      7.07 o 
  -2   2   5      598.86      594.09      3.74 o 
  -1   2   5        2.46        5.26      0.18 o 
   0   2   5       65.83       48.65      0.38 o 
   1   2   5      916.42      934.90      5.37 o 
   2   2   5       39.06       38.08      0.37 o 
   3   2   5        1.64        2.60      0.12 o 
   4   2   5       12.70       14.76      0.36 o 
   5   2   5        3.71        4.74      0.18 o 
   6   2   5       26.53       26.12      0.46 o 
   7   2   5        0.17        0.00      0.16 o 
   8   2   5        5.33        4.43      0.27 o 
 -10   3   5        0.25        1.05      0.30 o 
  -9   3   5        1.39        0.70      0.25 o 
  -8   3   5        9.66       12.78      0.40 o 
  -7   3   5        0.30       -0.18      0.18 o 
  -6   3   5       41.04       36.85      0.58 o 
  -5   3   5      168.65      166.42      1.69 o 
  -4   3   5      166.73      183.64      1.36 o 
  -3   3   5       69.75       67.82      0.63 o 
  -2   3   5      799.58      811.69      5.20 o 
  -1   3   5        2.66        2.58      0.11 o 
   0   3   5      659.84      643.15      3.85 o 
   1   3   5      423.47      418.59      2.67 o 
   2   3   5       15.84       14.38      0.26 o 
   3   3   5      466.05      454.67      3.40 o 
   4   3   5       34.56       35.87      0.54 o 
   5   3   5        0.75        0.38      0.17 o 
   6   3   5       31.75       33.83      0.66 o 
   7   3   5        0.37        0.42      0.19 o 
   8   3   5        0.00        0.34      0.22 o 
 -10   4   5        0.30        0.67      0.33 o 
  -9   4   5        2.45        1.99      0.29 o 
  -8   4   5        0.10        0.36      0.22 o 
  -7   4   5       56.50       63.19      0.82 o 
  -6   4   5       71.22       73.83      0.96 o 
  -5   4   5       13.25       10.21      0.29 o 
  -4   4   5       19.69       17.88      0.33 o 
  -3   4   5       74.43       85.40      0.75 o 
  -2   4   5      190.52      205.10      1.53 o 
  -1   4   5      101.64      108.87      0.85 o 
   0   4   5      386.03      394.90      2.54 o 
   1   4   5      245.54      244.67      1.71 o 
   2   4   5       15.37       15.67      0.31 o 
   3   4   5      259.57      247.85      2.20 o 
   4   4   5      146.71      147.82      1.55 o 
   5   4   5      136.13      129.56      1.61 o 
   6   4   5       25.28       26.77      0.57 o 
   7   4   5        0.01        0.03      0.25 o 
  -9   5   5        1.20        1.62      0.29 o 
  -8   5   5       39.25       41.10      0.75 o 
  -7   5   5       14.29       14.44      0.41 o 
  -6   5   5       48.36       49.56      0.75 o 
  -5   5   5      394.21      390.29      3.22 o 
  -4   5   5       40.07       37.94      0.51 o 
  -3   5   5      156.84      155.46      1.22 o 
  -2   5   5        0.11       -0.13      0.13 o 
  -1   5   5      172.74      158.00      1.29 o 
   0   5   5      162.74      152.67      1.25 o 
   1   5   5      155.08      148.01      1.23 o 
   2   5   5       84.47       75.60      0.80 o 
   3   5   5      114.86      111.61      1.16 o 
   4   5   5       32.21       29.42      0.53 o 
   5   5   5        0.95        0.47      0.21 o 
   6   5   5        4.27        4.11      0.29 o 
   7   5   5        0.02       -0.36      0.36 o 
  -9   6   5        4.66        4.28      0.38 o 
  -8   6   5        1.10        2.10      0.28 o 
  -7   6   5       11.59       10.95      0.41 o 
  -6   6   5       11.59        9.58      0.44 o 
  -5   6   5      245.75      238.44      2.41 o 
  -4   6   5        0.12        1.25      0.29 o 
  -3   6   5      466.42      458.75      3.71 o 
  -2   6   5       52.61       57.56      0.79 o 
  -1   6   5       55.86       53.74      0.67 o 
   0   6   5       15.61       15.37      0.35 o 
   1   6   5       13.74       11.15      0.32 o 
   2   6   5      175.26      171.41      1.55 o 
   3   6   5        0.28        0.10      0.17 o 
   4   6   5       33.47       33.47      0.61 o 
   5   6   5        7.31        6.34      0.33 o 
   6   6   5        1.06        1.63      0.28 o 
  -9   7   5        2.27        3.12      0.40 o 
  -8   7   5        0.85        1.41      0.31 o 
  -7   7   5        0.73        0.56      0.27 o 
  -6   7   5        3.10        2.45      0.36 o 
  -5   7   5        3.30        3.42      0.31 o 
  -4   7   5       20.83       18.38      0.52 o 
  -3   7   5       74.16       74.02      0.90 o 
  -2   7   5       35.60       38.31      0.63 o 
  -1   7   5        4.28        5.10      0.24 o 
   0   7   5       34.75       33.38      0.68 o 
   1   7   5      182.87      184.23      1.59 o 
   2   7   5       45.76       42.66      0.58 o 
   3   7   5       63.12       64.64      1.21 o 
   4   7   5       25.51       29.12      0.59 o 
   5   7   5        8.10        7.68      0.40 o 
  -8   8   5       21.51       25.28      0.66 o 
  -7   8   5        0.42        0.65      0.24 o 
  -6   8   5        5.92        6.12      0.41 o 
  -5   8   5       20.08       20.11      0.60 o 
  -4   8   5        3.11        2.87      0.25 o 
  -3   8   5       33.57       32.03      0.62 o 
  -2   8   5        3.79        2.81      0.25 o 
  -1   8   5       11.37       11.75      0.34 o 
   0   8   5        1.28        0.73      0.19 o 
   1   8   5        7.50        7.52      0.31 o 
   2   8   5       22.79       24.66      0.53 o 
   3   8   5        0.43        1.13      0.27 o 
   4   8   5        5.84        5.02      0.41 o 
   5   8   5        0.69        1.24      0.37 o 
  -7   9   5       12.80       15.43      0.74 o 
  -6   9   5        5.24        6.68      0.39 o 
  -5   9   5       63.57       64.81      1.10 o 
  -4   9   5        9.74        8.34      0.46 o 
  -3   9   5       63.83       66.93      0.90 o 
  -2   9   5       31.40       31.02      0.59 o 
  -1   9   5        2.00        2.61      0.28 o 
   0   9   5        7.92        8.26      0.38 o 
   1   9   5        0.01        0.15      0.23 o 
   2   9   5        2.11        2.44      0.29 o 
   3   9   5        0.62        0.22      0.29 o 
  -6  10   5        0.15        0.17      0.40 o 
  -5  10   5       27.70       26.82      0.72 o 
  -4  10   5        5.09        5.55      0.43 o 
  -3  10   5       50.89       54.43      0.91 o 
  -2  10   5       76.35       79.18      1.26 o 
  -1  10   5       16.48       19.94      0.69 o 
   0  10   5      100.25      113.10      2.24 o 
   1  10   5        8.10        8.28      0.43 o 
   2  10   5       19.08       22.09      1.03 o 
  -4  11   5        0.08       -0.01      0.36 o 
  -3  11   5        2.93        4.09      0.49 o 
  -2  11   5        2.01        3.48      0.41 o 
  -1  11   5        0.45        1.19      0.35 o 
   0  11   5        7.06       10.28      0.61 o 
   1 -14   6       38.43       39.12      1.69 o 
   2 -14   6       11.91       10.57      0.79 o 
   3 -14   6        0.72        0.30      0.76 o 
  -2 -13   6        0.12        0.35      0.39 o 
  -1 -13   6        0.44        0.02      0.37 o 
   0 -13   6       23.85       23.88      0.65 o 
   1 -13   6        0.68        0.44      0.28 o 
   2 -13   6        0.17       -0.19      0.23 o 
   3 -13   6        1.01        1.08      0.37 o 
   4 -13   6       21.04       21.01      0.67 o 
   5 -13   6       20.84       21.73      0.79 o 
  -3 -12   6        6.34        5.43      0.48 o 
  -2 -12   6       12.70       11.83      0.54 o 
  -1 -12   6        6.41        7.25      0.39 o 
   0 -12   6        4.04        4.95      0.34 o 
   1 -12   6        0.00       -0.13      0.22 o 
   2 -12   6        0.64        0.57      0.22 o 
   3 -12   6        3.67        3.57      0.33 o 
   4 -12   6       10.51       10.06      0.55 o 
   5 -12   6        1.63        2.46      0.27 o 
   6 -12   6        1.44        1.53      0.36 o 
  -5 -11   6        0.75        0.76      0.53 o 
  -4 -11   6        6.21        8.54      0.54 o 
  -3 -11   6       87.56       82.65      1.31 o 
  -2 -11   6       45.36       49.04      0.93 o 
  -1 -11   6      183.70      186.66      2.73 o 
   0 -11   6       35.41       36.82      0.69 o 
   1 -11   6       99.91      103.76      1.13 o 
   2 -11   6      169.92      171.45      1.90 o 
   3 -11   6        3.44        3.37      0.29 o 
   4 -11   6       49.89       48.35      0.79 o 
   5 -11   6       16.51       16.11      0.46 o 
   6 -11   6        2.63        2.91      0.33 o 
   7 -11   6       15.57       17.36      0.61 o 
  -6 -10   6       12.25       10.82      1.07 o 
  -5 -10   6       23.80       25.59      0.79 o 
  -4 -10   6        3.31        2.48      0.32 o 
  -3 -10   6        0.78       -0.21      0.29 o 
  -2 -10   6        0.81        0.78      0.20 o 
  -1 -10   6       17.00       19.09      0.46 o 
   0 -10   6        4.62        3.71      0.22 o 
   1 -10   6       55.05       55.21      0.84 o 
   2 -10   6      178.82      175.96      1.63 o 
   3 -10   6        2.35        3.35      0.26 o 
   4 -10   6      117.17      119.71      1.39 o 
   5 -10   6      108.74      109.76      1.33 o 
   6 -10   6        6.61        8.32      0.60 o 
   7 -10   6        9.20        8.79      0.40 o 
   8 -10   6       11.07       11.71      0.54 o 
  -6  -9   6        0.58        0.76      0.37 o 
  -5  -9   6       14.30       14.29      0.62 o 
  -4  -9   6       20.23       20.54      0.51 o 
  -3  -9   6       21.32       21.29      0.50 o 
  -2  -9   6        1.11        2.01      0.26 o 
  -1  -9   6       32.81       34.69      0.50 o 
   0  -9   6       66.73       67.36      0.79 o 
   1  -9   6       68.38       68.40      0.78 o 
   2  -9   6       22.95       21.38      0.36 o 
   3  -9   6       11.77       14.64      0.38 o 
   4  -9   6       23.46       25.01      0.46 o 
   5  -9   6        1.61        1.31      0.22 o 
   6  -9   6        1.70        1.53      0.22 o 
   7  -9   6       63.81       66.36      1.34 o 
   8  -9   6       11.59       11.83      0.42 o 
  -7  -8   6        9.30       10.53      0.61 o 
  -6  -8   6       21.02       18.69      0.68 o 
  -5  -8   6       70.03       68.57      2.04 o 
  -4  -8   6      130.77      128.00      1.65 o 
  -3  -8   6        5.72        3.73      0.24 o 
  -2  -8   6       64.81       67.08      0.74 o 
  -1  -8   6       27.60       28.84      0.44 o 
   0  -8   6       23.51       20.93      0.38 o 
   1  -8   6        3.28        3.71      0.18 o 
   2  -8   6      164.99      158.78      1.55 o 
   3  -8   6       61.80       60.41      0.68 o 
   4  -8   6      323.89      311.94      2.63 o 
   5  -8   6        6.63        6.14      0.25 o 
   6  -8   6       28.08       26.92      0.51 o 
   7  -8   6        0.69        0.31      0.19 o 
   8  -8   6        2.48        2.27      0.24 o 
   9  -8   6        1.30        0.30      0.40 o 
  -8  -7   6        1.17        1.27      0.58 o 
  -7  -7   6        2.92        2.43      0.38 o 
  -6  -7   6        2.70        1.81      0.31 o 
  -5  -7   6       12.50       13.09      0.47 o 
  -4  -7   6       35.10       36.98      0.72 o 
  -3  -7   6        0.15       -0.06      0.17 o 
  -2  -7   6      114.81      112.20      0.99 o 
  -1  -7   6      136.70      129.88      1.09 o 
   0  -7   6       79.60       76.97      0.71 o 
   1  -7   6      141.70      131.35      1.14 o 
   2  -7   6      561.01      556.66      4.45 o 
   3  -7   6        4.57        3.69      0.17 o 
   4  -7   6       58.75       51.37      0.57 o 
   5  -7   6       39.40       42.55      0.56 o 
   6  -7   6       14.49       14.15      0.35 o 
   7  -7   6        1.81        2.18      0.17 o 
   8  -7   6        9.75        9.84      0.32 o 
   9  -7   6       10.28       10.67      0.45 o 
  -8  -6   6        0.98       -0.09      0.38 o 
  -7  -6   6        1.32        1.60      0.27 o 
  -6  -6   6       33.51       34.41      0.94 o 
  -5  -6   6        7.41        8.68      0.32 o 
  -4  -6   6       73.16       69.49      0.80 o 
  -3  -6   6       23.45       27.48      0.42 o 
  -2  -6   6        0.48        0.50      0.12 o 
  -1  -6   6        0.46        0.33      0.09 o 
   0  -6   6        5.95        5.30      0.15 o 
   1  -6   6      108.46      104.59      0.75 o 
   2  -6   6       77.55       74.05      0.59 o 
   3  -6   6        1.76        4.39      0.15 o 
   4  -6   6      388.13      383.55      3.21 o 
   5  -6   6      248.42      247.63      2.00 o 
   6  -6   6      106.32      106.63      0.95 o 
   7  -6   6      149.36      155.74      1.51 o 
   8  -6   6        6.03        6.58      0.28 o 
   9  -6   6       12.71       13.97      0.45 o 
  -8  -5   6        4.42        3.83      0.35 o 
  -7  -5   6        3.17        3.30      0.29 o 
  -6  -5   6       95.60       98.94      1.50 o 
  -5  -5   6        0.35        0.30      0.17 o 
  -4  -5   6      403.97      408.01      3.09 o 
  -3  -5   6       63.55       65.28      0.61 o 
  -2  -5   6      344.48      344.61      2.35 o 
  -1  -5   6       99.44       97.07      0.71 o 
   0  -5   6       41.18       41.01      0.37 o 
   1  -5   6      190.28      181.94      1.29 o 
   2  -5   6      423.82      414.22      2.66 o 
   3  -5   6        0.11        0.04      0.08 o 
   4  -5   6      193.52      186.03      1.49 o 
   5  -5   6      124.39      118.95      1.01 o 
   6  -5   6       95.57       94.72      0.97 o 
   7  -5   6        7.06        6.77      0.22 o 
   8  -5   6        0.01        0.08      0.17 o 
   9  -5   6        1.24        1.05      0.16 o 
  -9  -4   6        0.72        1.68      0.39 o 
  -8  -4   6        1.20        0.84      0.34 o 
  -7  -4   6        0.08        0.04      0.21 o 
  -6  -4   6       39.93       40.74      0.81 o 
  -5  -4   6        0.02       -0.12      0.15 o 
  -4  -4   6      309.02      324.39      2.36 o 
  -3  -4   6      142.10      157.38      1.19 o 
  -2  -4   6      715.70      725.42      4.76 o 
  -1  -4   6      287.02      283.23      1.81 o 
   0  -4   6      117.24      141.15      0.94 o 
   1  -4   6       11.48        4.67      0.13 o 
   2  -4   6       16.32        9.49      0.13 o 
   3  -4   6       62.44       77.56      0.57 o 
   4  -4   6       51.73       47.12      0.43 o 
   5  -4   6        0.03        0.65      0.25 o 
   6  -4   6      102.07      104.30      1.68 o 
   7  -4   6       13.53       14.34      0.41 o 
   8  -4   6        5.23        5.12      0.20 o 
   9  -4   6        3.89        4.18      0.20 o 
  -9  -3   6        0.21        0.66      0.27 o 
  -8  -3   6        1.76        1.78      0.26 o 
  -7  -3   6        6.95        6.80      0.32 o 
  -6  -3   6        9.22        9.02      0.33 o 
  -5  -3   6        2.61        2.06      0.17 o 
  -4  -3   6        0.50        0.24      0.12 o 
  -3  -3   6       52.70       49.09      0.53 o 
  -2  -3   6       50.59       47.84      0.45 o 
  -1  -3   6      324.45      327.07      2.06 o 
   0  -3   6       86.47      101.31      0.65 o 
   1  -3   6      514.74      545.75      3.26 o 
   2  -3   6      355.73      367.84      2.21 o 
   3  -3   6       11.93       14.39      0.16 o 
   4  -3   6      213.68      203.84      2.53 o 
   5  -3   6      613.54      604.05      6.90 o 
   6  -3   6       51.55       50.91      1.47 o 
   7  -3   6      106.76      102.57      1.23 o 
   8  -3   6       13.68       13.73      0.43 o 
   9  -3   6       11.75        9.49      0.39 o 
  -9  -2   6        4.70        4.18      0.34 o 
  -8  -2   6       13.92       15.15      0.48 o 
  -7  -2   6       27.55       28.17      0.52 o 
  -6  -2   6        9.01        8.72      0.30 o 
  -5  -2   6       51.77       50.09      0.61 o 
  -4  -2   6      200.79      187.18      1.44 o 
  -3  -2   6      231.92      249.09      1.91 o 
  -2  -2   6        7.07       12.08      0.28 o 
  -1  -2   6      154.71      173.38      1.06 o 
   0  -2   6       52.83       46.38      0.32 o 
   1  -2   6        4.40        6.46      0.17 o 
   2  -2   6      223.67      269.48      1.63 o 
   3  -2   6      102.04      116.93      0.78 o 
   4  -2   6      111.65      115.60      1.18 o 
   5  -2   6       84.14       81.20      0.83 o 
   6  -2   6        0.68        0.53      0.10 o 
   7  -2   6      180.30      173.18      1.75 o 
   8  -2   6       24.00       26.21      0.45 o 
   9  -2   6       20.57       18.27      0.58 o 
  -9  -1   6        7.45        6.07      0.37 o 
  -8  -1   6        2.43        2.59      0.26 o 
  -7  -1   6       74.94       72.59      0.86 o 
  -6  -1   6      106.86      106.84      1.57 o 
  -5  -1   6      163.47      166.34      1.49 o 
  -4  -1   6      577.88      572.03      4.00 o 
  -3  -1   6      239.13      257.56      1.97 o 
  -2  -1   6     2270.77     2470.44     15.89 o 
  -1  -1   6      736.39      745.53      4.44 o 
   0  -1   6       14.54       18.39      0.19 o 
   1  -1   6      729.69      750.63      4.83 o 
   2  -1   6       31.71       49.95      0.34 o 
   3  -1   6      226.94      230.00      1.42 o 
   4  -1   6       27.33       32.81      0.30 o 
   5  -1   6       39.68       36.88      0.37 o 
   6  -1   6        2.96        2.89      0.14 o 
   7  -1   6        0.11       -0.07      0.12 o 
   8  -1   6        1.64        1.68      0.17 o 
   9  -1   6       15.37       14.67      0.51 o 
 -10   0   6        4.07        4.63      0.75 o 
  -9   0   6       20.73       21.82      0.62 o 
  -8   0   6        3.07        3.69      0.30 o 
  -7   0   6        3.46        4.30      0.32 o 
  -6   0   6      106.69      103.95      1.12 o 
  -5   0   6       34.54       32.20      0.48 o 
  -4   0   6        1.21        1.50      0.18 o 
  -3   0   6       44.33       56.29      0.53 o 
  -2   0   6      181.32      177.60      1.32 o 
  -1   0   6       34.81       30.62      0.27 o 
   0   0   6      147.00      160.85      1.00 o 
   1   0   6        1.54        0.89      0.08 o 
   2   0   6      846.17      875.63      5.25 o 
   3   0   6        3.97        3.75      0.12 o 
   4   0   6      110.84       95.29      0.79 o 
   5   0   6      190.58      185.78      1.51 o 
   6   0   6       13.20       12.35      0.26 o 
   7   0   6        4.08        4.07      0.20 o 
   8   0   6        0.02        0.26      0.17 o 
   9   0   6        1.26        1.14      0.22 o 
 -10   1   6        2.89        2.76      0.40 o 
  -9   1   6        3.29        3.36      0.35 o 
  -8   1   6        3.38        2.07      0.27 o 
  -7   1   6       60.42       65.34      0.91 o 
  -6   1   6      151.32      142.73      1.42 o 
  -5   1   6      120.10      122.23      1.54 o 
  -4   1   6        4.44        3.97      0.17 o 
  -3   1   6      294.33      311.03      2.24 o 
  -2   1   6        0.08        0.09      0.06 o 
  -1   1   6      141.99      135.02      0.93 o 
   0   1   6        1.99        0.37      0.09 o 
   1   1   6        4.32        3.55      0.16 o 
   2   1   6      142.01      141.97      0.98 o 
   3   1   6       41.56       42.95      0.41 o 
   4   1   6      434.83      414.95      3.10 o 
   5   1   6        9.42       10.44      0.25 o 
   6   1   6        7.49        5.58      0.23 o 
   7   1   6       13.60       12.68      0.34 o 
   8   1   6        0.93        1.26      0.20 o 
 -10   2   6        4.21        3.27      0.41 o 
  -9   2   6        9.95        8.14      0.44 o 
  -8   2   6       13.88       13.22      0.46 o 
  -7   2   6       62.97       59.29      0.86 o 
  -6   2   6      120.22      119.13      1.29 o 
  -5   2   6      248.67      247.18      1.96 o 
  -4   2   6      132.71      121.39      0.97 o 
  -3   2   6      264.85      263.75      1.85 o 
  -2   2   6       75.61       61.03      0.52 o 
  -1   2   6      720.08      727.34      4.51 o 
   0   2   6        0.38        1.12      0.10 o 
   1   2   6       23.57       25.45      0.26 o 
   2   2   6       10.63       10.32      0.20 o 
   3   2   6       31.33       25.95      0.35 o 
   4   2   6       18.65       17.52      0.32 o 
   5   2   6        3.71        3.31      0.20 o 
   6   2   6        3.58        2.93      0.22 o 
   7   2   6        0.14        0.02      0.17 o 
   8   2   6        1.62        2.06      0.24 o 
  -9   3   6       16.64       19.27      0.62 o 
  -8   3   6        9.29        8.97      0.37 o 
  -7   3   6        7.51       11.28      0.40 o 
  -6   3   6       30.35       29.74      0.55 o 
  -5   3   6        0.11        0.40      0.16 o 
  -4   3   6      338.27      335.74      2.34 o 
  -3   3   6       81.61       78.10      0.68 o 
  -2   3   6      149.37      138.31      1.16 o 
  -1   3   6     1280.25     1274.39      7.81 o 
   0   3   6      103.63       95.08      0.69 o 
   1   3   6      476.40      456.51      2.91 o 
   2   3   6      412.42      419.42      3.14 o 
   3   3   6       27.90       26.28      0.49 o 
   4   3   6       32.74       34.60      0.51 o 
   5   3   6        7.91        9.83      0.32 o 
   6   3   6        0.37        0.35      0.21 o 
   7   3   6        2.62        3.64      0.29 o 
   8   3   6        0.21        0.21      0.40 o 
  -9   4   6       12.22       12.85      0.50 o 
  -8   4   6        1.53        1.78      0.26 o 
  -7   4   6       87.54       89.74      1.17 o 
  -6   4   6        0.08        0.04      0.20 o 
  -5   4   6      191.07      188.83      1.73 o 
  -4   4   6       88.60       82.20      0.77 o 
  -3   4   6       52.71       47.88      0.53 o 
  -2   4   6      109.17      109.34      0.91 o 
  -1   4   6       97.19       89.44      0.77 o 
   0   4   6       75.98       77.70      0.72 o 
   1   4   6      603.07      578.60      4.49 o 
   2   4   6      136.14      137.48      1.24 o 
   3   4   6       35.57       31.52      0.52 o 
   4   4   6      167.47      166.69      1.69 o 
   5   4   6       21.65       23.49      0.46 o 
   6   4   6       27.23       23.99      0.57 o 
   7   4   6        8.28        9.68      0.46 o 
  -9   5   6       19.82       20.61      0.59 o 
  -8   5   6        4.60        4.99      0.33 o 
  -7   5   6      100.49      101.82      1.29 o 
  -6   5   6        0.77        1.11      0.23 o 
  -5   5   6       75.10       78.20      0.93 o 
  -4   5   6       35.15       34.09      0.51 o 
  -3   5   6       70.30       64.69      0.75 o 
  -2   5   6       52.83       47.98      0.57 o 
  -1   5   6        0.15        0.13      0.13 o 
   0   5   6      231.35      221.45      1.84 o 
   1   5   6      130.82      126.04      1.22 o 
   2   5   6       14.45       13.35      0.34 o 
   3   5   6        6.16        5.51      0.28 o 
   4   5   6        0.86        0.86      0.21 o 
   5   5   6        0.03        0.00      0.20 o 
   6   5   6        0.41        0.19      0.25 o 
  -9   6   6        0.00       -0.36      0.36 o 
  -8   6   6        0.24       -0.23      0.29 o 
  -7   6   6       24.22       23.90      0.63 o 
  -6   6   6       15.92       14.72      0.51 o 
  -5   6   6       62.89       63.72      0.85 o 
  -4   6   6       53.93       54.81      0.85 o 
  -3   6   6        0.10        0.28      0.17 o 
  -2   6   6        3.79        5.82      0.24 o 
  -1   6   6        4.81        4.98      0.23 o 
   0   6   6       73.23       68.25      0.83 o 
   1   6   6        6.04        6.86      0.28 o 
   2   6   6       69.10       71.53      0.88 o 
   3   6   6        5.50        4.68      0.29 o 
   4   6   6        8.09        8.16      0.35 o 
   5   6   6        1.70        0.82      0.24 o 
   6   6   6        4.92        4.40      0.37 o 
  -8   7   6        0.01        0.12      0.28 o 
  -7   7   6        0.91        1.49      0.32 o 
  -6   7   6        0.00       -0.26      0.26 o 
  -5   7   6        0.18       -0.34      0.34 o 
  -4   7   6        8.34        8.79      0.35 o 
  -3   7   6       10.98        8.85      0.35 o 
  -2   7   6       30.83       29.36      0.53 o 
  -1   7   6      109.38      108.97      1.25 o 
   0   7   6        0.82        0.94      0.23 o 
   1   7   6       94.72       91.59      1.11 o 
   2   7   6      149.32      152.21      1.47 o 
   3   7   6       28.95       24.80      0.57 o 
   4   7   6       30.66       32.87      0.66 o 
   5   7   6        7.05        8.78      0.43 o 
  -8   8   6        0.16       -0.46      0.69 o 
  -7   8   6       19.91       22.47      0.57 o 
  -6   8   6        7.69        6.46      0.41 o 
  -5   8   6       19.28       19.36      0.67 o 
  -4   8   6       42.89       42.08      0.93 o 
  -3   8   6        1.92        2.86      0.28 o 
  -2   8   6       31.62       29.56      0.61 o 
  -1   8   6        7.41        6.62      0.35 o 
   0   8   6        2.56        2.53      0.26 o 
   1   8   6        4.48        4.82      0.35 o 
   2   8   6       10.20       11.88      0.52 o 
   3   8   6       42.69       46.74      0.94 o 
   4   8   6       11.47       11.46      0.53 o 
  -7   9   6       25.82       27.58      1.10 o 
  -6   9   6       45.79       49.35      1.08 o 
  -5   9   6       40.97       49.24      1.60 o 
  -4   9   6       65.27       70.01      1.20 o 
  -3   9   6        0.07       -0.25      0.25 o 
  -2   9   6       33.19       37.38      0.82 o 
  -1   9   6       18.70       18.21      0.56 o 
   0   9   6        0.57        0.03      0.25 o 
   1   9   6       40.18       42.52      0.78 o 
   2   9   6        1.75        1.16      0.31 o 
   3   9   6        0.31       -0.03      0.49 o 
  -5  10   6        0.12        0.19      0.39 o 
  -4  10   6       28.46       30.14      0.84 o 
  -3  10   6        1.81        1.48      0.34 o 
  -2  10   6       35.66       41.68      0.88 o 
  -1  10   6       40.51       42.02      0.90 o 
   0  10   6       17.94       23.16      0.90 o 
   1  10   6        8.59        8.68      0.51 o 
   2 -14   7       11.33       11.13      1.29 o 
  -2 -13   7       20.07       19.71      1.18 o 
  -1 -13   7        0.01       -0.27      0.46 o 
   0 -13   7        1.20        0.61      0.28 o 
   1 -13   7        2.15        1.46      0.33 o 
   2 -13   7        7.22        7.30      0.49 o 
   3 -13   7        8.57        8.59      0.48 o 
   4 -13   7        0.13       -0.27      0.27 o 
   5 -13   7       15.43       16.23      0.70 o 
  -3 -12   7        1.21        1.51      0.52 o 
  -2 -12   7        7.05        8.36      0.48 o 
  -1 -12   7        2.85        2.51      0.33 o 
   0 -12   7       12.05       11.25      0.45 o 
   1 -12   7       22.24       22.40      0.61 o 
   2 -12   7        4.18        4.18      0.35 o 
   3 -12   7       11.60       13.28      0.46 o 
   4 -12   7       24.03       25.35      0.57 o 
   5 -12   7        2.49        3.22      0.33 o 
   6 -12   7        1.44        0.90      0.32 o 
  -4 -11   7        0.04        0.20      0.34 o 
  -3 -11   7       58.00       62.07      1.10 o 
  -2 -11   7       53.93       53.80      0.90 o 
  -1 -11   7       43.13       44.01      0.79 o 
   0 -11   7      107.24      106.57      1.71 o 
   1 -11   7       21.03       21.86      0.45 o 
   2 -11   7       22.77       22.53      0.54 o 
   3 -11   7      102.74      105.21      1.30 o 
   4 -11   7        0.11       -0.21      0.21 o 
   5 -11   7       15.72       16.31      0.51 o 
   6 -11   7       15.37       15.52      0.51 o 
   7 -11   7        1.44        1.87      0.32 o 
  -5 -10   7        1.87        2.52      0.41 o 
  -4 -10   7        0.14        0.39      0.26 o 
  -3 -10   7       16.24       17.42      0.53 o 
  -2 -10   7        0.84        0.53      0.21 o 
  -1 -10   7        4.43        5.36      0.29 o 
   0 -10   7       90.34       89.97      1.00 o 
   1 -10   7       38.34       37.94      0.56 o 
   2 -10   7       67.75       67.03      0.92 o 
   3 -10   7       70.93       69.75      0.93 o 
   4 -10   7       33.13       33.35      0.60 o 
   5 -10   7       27.31       28.82      0.60 o 
   6 -10   7       31.64       29.03      0.61 o 
   7 -10   7        0.40        0.91      0.24 o 
   8 -10   7        0.81        0.71      0.29 o 
  -6  -9   7        5.72        5.79      0.49 o 
  -5  -9   7        0.47        0.34      0.29 o 
  -4  -9   7        3.89        4.58      0.30 o 
  -3  -9   7        2.36        2.00      0.22 o 
  -2  -9   7       71.15       69.97      0.87 o 
  -1  -9   7       15.79       13.28      0.36 o 
   0  -9   7      101.05       91.72      0.98 o 
   1  -9   7       11.75       11.09      0.30 o 
   2  -9   7       27.87       22.69      0.53 o 
   3  -9   7       75.51       75.10      0.95 o 
   4  -9   7       20.84       17.29      0.38 o 
   5  -9   7      125.51      123.02      1.69 o 
   6  -9   7       71.74       73.26      0.96 o 
   7  -9   7        0.35        0.34      0.20 o 
   8  -9   7       56.79       60.91      1.11 o 
  -7  -8   7        5.35        5.10      0.55 o 
  -6  -8   7       14.69       15.67      0.64 o 
  -5  -8   7        0.30        0.67      0.27 o 
  -4  -8   7        8.51        9.45      0.37 o 
  -3  -8   7       10.12        9.36      0.32 o 
  -2  -8   7       89.08       87.12      0.89 o 
  -1  -8   7        0.50        0.85      0.16 o 
   0  -8   7      397.12      372.71      3.12 o 
   1  -8   7       65.83       63.19      0.71 o 
   2  -8   7      283.82      252.42      2.33 o 
   3  -8   7      133.19      129.10      1.31 o 
   4  -8   7        7.19        5.98      0.21 o 
   5  -8   7       90.84       87.73      0.96 o 
   6  -8   7        0.07        0.16      0.16 o 
   7  -8   7        6.99        6.71      0.29 o 
   8  -8   7        1.00        1.43      0.28 o 
  -7  -7   7        7.02        6.26      0.44 o 
  -6  -7   7        0.77        0.53      0.32 o 
  -5  -7   7        5.52        4.81      0.31 o 
  -4  -7   7        2.66        2.72      0.25 o 
  -3  -7   7       25.36       23.97      0.45 o 
  -2  -7   7        9.28        9.02      0.27 o 
  -1  -7   7        9.34        6.64      0.23 o 
   0  -7   7      103.25      103.95      1.02 o 
   1  -7   7       22.26       26.01      0.40 o 
   2  -7   7       66.76       60.27      0.66 o 
   3  -7   7       40.03       35.87      0.46 o 
   4  -7   7       77.10       69.37      0.80 o 
   5  -7   7       62.56       62.74      0.72 o 
   6  -7   7        4.98        5.50      0.23 o 
   7  -7   7        5.06        5.06      0.20 o 
   8  -7   7        6.85        6.36      0.28 o 
   9  -7   7        4.29        5.10      0.78 o 
  -8  -6   7       14.51       14.80      0.68 o 
  -7  -6   7        6.22        6.63      0.45 o 
  -6  -6   7       32.36       34.10      0.90 o 
  -5  -6   7       23.78       24.37      0.61 o 
  -4  -6   7        0.05        0.10      0.17 o 
  -3  -6   7       48.17       45.89      0.56 o 
  -2  -6   7        0.21       -0.12      0.12 o 
  -1  -6   7       11.87       10.59      0.25 o 
   0  -6   7        3.38        4.38      0.18 o 
   1  -6   7       34.78       45.54      0.46 o 
   2  -6   7       77.04       80.34      0.69 o 
   3  -6   7      269.61      273.52      1.99 o 
   4  -6   7       74.40       76.64      0.76 o 
   5  -6   7      676.33      687.14      5.25 o 
   6  -6   7       26.92       26.35      0.44 o 
   7  -6   7       14.21       13.49      0.38 o 
   8  -6   7       13.56       13.52      0.51 o 
   9  -6   7        0.66        0.84      0.26 o 
  -8  -5   7       16.97       17.81      0.70 o 
  -7  -5   7        0.46        0.23      0.26 o 
  -6  -5   7       98.31       99.74      1.95 o 
  -5  -5   7       44.20       45.74      0.73 o 
  -4  -5   7      158.16      156.64      1.54 o 
  -3  -5   7        4.12        3.31      0.17 o 
  -2  -5   7      124.56      126.31      1.00 o 
  -1  -5   7       52.95       40.01      0.39 o 
   0  -5   7      602.19      614.30      4.12 o 
   1  -5   7      183.42      190.88      1.40 o 
   2  -5   7      695.11      742.31      4.78 o 
   3  -5   7       40.92       36.29      0.40 o 
   4  -5   7       10.80        9.76      0.19 o 
   5  -5   7        2.73        5.27      0.22 o 
   6  -5   7        4.51        4.94      0.43 o 
   7  -5   7       14.32       14.38      0.79 o 
   8  -5   7        0.95        1.30      0.19 o 
   9  -5   7        3.89        4.77      0.22 o 
  -9  -4   7        2.78        3.33      0.49 o 
  -8  -4   7        3.70        3.27      0.35 o 
  -7  -4   7        6.31        4.80      0.36 o 
  -6  -4   7       35.71       34.33      0.65 o 
  -5  -4   7       33.00       33.48      0.52 o 
  -4  -4   7        0.03        0.22      0.13 o 
  -3  -4   7      591.84      600.14      4.18 o 
  -2  -4   7        6.55        3.95      0.18 o 
  -1  -4   7       38.88       32.98      0.34 o 
   0  -4   7      448.11      425.76      2.55 o 
   1  -4   7        4.14        5.79      0.14 o 
   3  -4   7      774.80      804.57      4.94 o 
   4  -4   7       26.59       24.42      0.30 o 
   5  -4   7      102.59      101.96      1.49 o 
   6  -4   7       98.81       99.54      1.51 o 
   7  -4   7        1.63        1.48      0.48 o 
   8  -4   7        9.97        8.59      0.53 o 
   9  -4   7        8.73        8.76      0.29 o 
  -9  -3   7        1.10        1.08      0.35 o 
  -8  -3   7       17.91       17.89      0.81 o 
  -7  -3   7       11.07       11.02      0.40 o 
  -6  -3   7       91.37       92.58      1.27 o 
  -5  -3   7       18.35       16.46      0.34 o 
  -4  -3   7        1.74        2.30      0.17 o 
  -3  -3   7      119.67      125.99      1.08 o 
  -2  -3   7       21.42       25.29      0.33 o 
  -1  -3   7       22.48       19.97      0.23 o 
   0  -3   7       28.63       33.24      0.27 o 
   1  -3   7      590.74      649.06      3.75 o 
   2  -3   7      361.18      382.30      2.29 o 
   3  -3   7      708.44      714.15      4.44 o 
   4  -3   7       34.87       35.31      0.50 o 
   5  -3   7      387.87      380.86      4.60 o 
   6  -3   7       77.74       79.74      1.91 o 
   7  -3   7       22.57       19.58      0.51 o 
   8  -3   7       19.53       18.93      0.45 o 
   9  -3   7        0.43        0.14      0.22 o 
  -9  -2   7        4.26        3.48      0.39 o 
  -8  -2   7        7.40        8.53      0.43 o 
  -7  -2   7       61.54       60.17      1.15 o 
  -6  -2   7        0.10       -0.38      0.38 o 
  -5  -2   7       12.13       11.71      0.32 o 
  -4  -2   7       33.89       34.27      0.48 o 
  -3  -2   7       55.89       56.40      0.56 o 
  -2  -2   7        1.67        2.55      0.12 o 
  -1  -2   7        4.98        3.07      0.12 o 
   0  -2   7        0.89        0.36      0.06 o 
   1  -2   7       96.87      111.75      0.79 o 
   2  -2   7        2.62        1.77      0.07 o 
   3  -2   7      183.96      194.05      1.21 o 
   4  -2   7        1.37        1.05      0.08 o 
   5  -2   7      145.79      139.75      1.20 o 
   6  -2   7      136.51      139.09      1.82 o 
   7  -2   7       37.76       34.59      0.64 o 
   8  -2   7       44.49       41.89      0.75 o 
   9  -2   7        0.68        0.52      0.20 o 
  -9  -1   7       10.01        8.53      0.53 o 
  -8  -1   7        9.48        7.84      0.40 o 
  -7  -1   7        4.23        3.79      0.32 o 
  -6  -1   7      360.14      350.20      3.07 o 
  -5  -1   7       17.83       17.28      0.38 o 
  -4  -1   7      168.08      170.73      1.42 o 
  -3  -1   7      304.35      287.45      2.10 o 
  -2  -1   7      161.99      161.07      1.13 o 
  -1  -1   7      111.67      109.72      0.73 o 
   0  -1   7      317.64      302.69      1.81 o 
   1  -1   7      423.51      422.49      2.67 o 
   2  -1   7       32.64       31.86      0.25 o 
   3  -1   7      465.51      449.61      2.61 o 
   4  -1   7       19.60       17.21      0.23 o 
   5  -1   7        0.54        0.72      0.11 o 
   6  -1   7        5.40        5.38      0.19 o 
   7  -1   7       20.70       19.31      0.31 o 
   8  -1   7       33.21       34.90      0.91 o 
  -9   0   7        4.12        5.54      0.48 o 
  -8   0   7        4.95        6.05      0.39 o 
  -7   0   7       15.67       13.97      0.48 o 
  -6   0   7       21.89       26.30      0.50 o 
  -5   0   7       23.81       26.50      0.46 o 
  -4   0   7       22.90       21.74      0.34 o 
  -3   0   7        0.23       -0.10      0.10 o 
  -2   0   7      101.78      101.92      0.75 o 
  -1   0   7        0.61        0.58      0.11 o 
   0   0   7     1422.20     1433.33     11.31 o 
   1   0   7      250.58      264.76      1.83 o 
   2   0   7      452.54      425.94      2.81 o 
   3   0   7      240.80      240.23      1.67 o 
   4   0   7        1.42        1.44      0.12 o 
   5   0   7       28.38       28.95      0.39 o 
   6   0   7        7.79        9.79      0.25 o 
   7   0   7        9.17        9.14      0.30 o 
   8   0   7        2.68        4.15      0.22 o 
  -9   1   7        0.00        0.46      0.34 o 
  -8   1   7        1.67        3.01      0.31 o 
  -7   1   7       18.22       19.97      0.55 o 
  -6   1   7       40.82       43.29      0.79 o 
  -5   1   7      105.38      115.41      1.13 o 
  -4   1   7        8.20        6.73      0.22 o 
  -3   1   7      297.63      299.80      2.19 o 
  -2   1   7      122.77      128.13      1.15 o 
  -1   1   7      143.17      162.39      1.08 o 
   0   1   7       90.64      101.84      0.79 o 
   1   1   7        1.52        3.68      0.17 o 
   2   1   7      117.93      105.37      0.85 o 
   3   1   7       83.09       79.70      0.92 o 
   4   1   7        0.11        0.33      0.12 o 
   5   1   7       37.18       33.08      0.55 o 
   6   1   7       15.14       15.45      0.35 o 
   7   1   7        4.34        3.97      0.23 o 
   8   1   7        1.10        1.45      0.20 o 
  -9   2   7        1.96        2.49      0.41 o 
  -8   2   7        7.02        5.52      0.36 o 
  -7   2   7        0.71        0.62      0.25 o 
  -6   2   7        8.68        8.33      0.35 o 
  -5   2   7      389.98      376.24      2.93 o 
  -4   2   7       33.12       31.54      0.40 o 
  -3   2   7      339.50      326.14      2.26 o 
  -2   2   7      132.40      130.86      1.03 o 
  -1   2   7        0.51        0.41      0.12 o 
   0   2   7      696.16      663.21      4.34 o 
   1   2   7        0.16        0.48      0.12 o 
   2   2   7      104.98       98.47      0.87 o 
   3   2   7       51.55       51.14      0.57 o 
   4   2   7        0.00        0.22      0.15 o 
   5   2   7       65.92       64.70      0.85 o 
   6   2   7       11.62        9.55      0.37 o 
   7   2   7        2.90        2.65      0.28 o 
  -9   3   7        9.99       13.06      0.75 o 
  -8   3   7        4.87        3.19      0.35 o 
  -7   3   7       17.61       17.33      0.50 o 
  -6   3   7       66.19       66.07      1.00 o 
  -5   3   7       65.26       56.90      0.69 o 
  -4   3   7        0.21        0.21      0.15 o 
  -3   3   7      538.50      526.68      3.94 o 
  -2   3   7       99.73       89.20      0.78 o 
  -1   3   7      111.43      101.55      0.85 o 
   0   3   7      155.01      156.92      1.21 o 
   1   3   7       77.71       75.44      0.73 o 
   2   3   7       70.34       71.50      0.75 o 
   3   3   7       47.28       47.80      0.65 o 
   4   3   7       19.94       18.13      0.50 o 
   5   3   7        1.65        0.86      0.21 o 
   6   3   7        3.02        3.73      0.25 o 
   7   3   7        1.32        1.56      0.25 o 
  -9   4   7       24.35       28.17      0.84 o 
  -8   4   7        1.47        0.58      0.26 o 
  -7   4   7       16.88       16.28      0.54 o 
  -6   4   7        1.64        1.07      0.28 o 
  -5   4   7        5.46        4.71      0.26 o 
  -4   4   7       10.69       12.34      0.32 o 
  -3   4   7       17.77       13.26      0.31 o 
  -2   4   7       57.07       57.81      0.57 o 
  -1   4   7      110.43      102.69      0.90 o 
   0   4   7      292.44      287.80      2.36 o 
   1   4   7        9.86        9.62      0.44 o 
   2   4   7      367.54      360.46      3.12 o 
   3   4   7       65.40       63.38      0.83 o 
   4   4   7        3.02        1.58      0.22 o 
   5   4   7       75.61       70.73      1.75 o 
   6   4   7        0.85        1.71      0.27 o 
  -9   5   7       17.76       19.19      0.86 o 
  -8   5   7        4.92        5.27      0.43 o 
  -7   5   7       26.05       25.60      0.70 o 
  -6   5   7        4.80        5.18      0.37 o 
  -5   5   7        2.04        2.31      0.23 o 
  -4   5   7       12.43        9.20      0.33 o 
  -3   5   7       79.83       69.03      0.87 o 
  -2   5   7      158.80      148.43      1.51 o 
  -1   5   7      114.34      107.50      1.06 o 
   0   5   7      166.98      155.97      1.53 o 
   1   5   7       16.03       17.22      0.50 o 
   2   5   7      222.53      215.02      2.76 o 
   3   5   7       12.96       11.01      0.38 o 
   4   5   7        0.00       -0.17      0.19 o 
   5   5   7        4.62        3.69      0.35 o 
   6   5   7        0.48        0.68      0.28 o 
  -8   6   7        1.76        0.98      0.37 o 
  -7   6   7        0.12       -0.31      0.31 o 
  -6   6   7       13.63       15.55      0.55 o 
  -5   6   7        0.42        0.41      0.20 o 
  -4   6   7       10.35        8.18      0.35 o 
  -3   6   7       14.56       17.51      0.48 o 
  -2   6   7      122.93      114.76      1.32 o 
  -1   6   7        3.08        3.77      0.28 o 
   0   6   7      191.07      189.33      2.44 o 
   1   6   7       30.18       30.58      0.63 o 
   2   6   7        1.40        0.54      0.22 o 
   3   6   7       16.45       18.13      0.49 o 
   4   6   7        0.52        0.54      0.23 o 
   5   6   7        0.09        0.20      0.28 o 
  -8   7   7        3.54        4.19      0.49 o 
  -7   7   7        2.52        3.13      0.39 o 
  -6   7   7       17.72       21.24      0.80 o 
  -5   7   7        0.87        0.54      0.28 o 
  -4   7   7        0.35        0.02      0.21 o 
  -3   7   7        3.15        1.95      0.27 o 
  -2   7   7       22.74       22.72      0.69 o 
  -1   7   7       13.14       13.07      0.47 o 
   0   7   7       30.52       30.42      0.93 o 
   1   7   7       46.82       46.31      0.77 o 
   2   7   7       59.60       58.93      1.51 o 
   3   7   7       30.56       31.19      0.64 o 
   4   7   7        0.24        0.45      0.28 o 
  -7   8   7       14.80       19.36      0.91 o 
  -6   8   7        3.64        3.97      0.55 o 
  -5   8   7        7.56        6.68      0.57 o 
  -4   8   7        6.41        7.79      0.44 o 
  -3   8   7       29.18       27.06      0.67 o 
  -2   8   7       14.99       12.51      0.57 o 
  -1   8   7       88.03       89.92      1.35 o 
   0   8   7        0.31        0.47      0.26 o 
   1   8   7       31.66       35.66      0.70 o 
   2   8   7        5.95        4.46      0.41 o 
   3   8   7       34.43       39.97      0.88 o 
  -6   9   7       64.49       70.37      1.53 o 
  -5   9   7        5.02        5.60      0.80 o 
  -4   9   7       16.78       23.88      0.80 o 
  -3   9   7       66.19       72.62      2.18 o 
  -2   9   7        0.47        0.30      0.43 o 
  -1   9   7       21.65       23.95      0.69 o 
   0   9   7       13.77       13.08      0.54 o 
   1   9   7        3.37        3.13      0.39 o 
   2   9   7        0.51        0.50      0.37 o 
  -4  10   7        4.74        6.40      0.91 o 
  -3  10   7        7.90        8.89      0.61 o 
  -2  10   7        1.58        0.57      0.36 o 
  -1  10   7        5.74        6.82      0.52 o 
  -1 -13   8        1.92        1.19      0.39 o 
   0 -13   8        3.31        3.84      0.37 o 
   1 -13   8        1.21        1.01      0.26 o 
   2 -13   8        0.06       -0.24      0.32 o 
   3 -13   8        0.80        0.78      0.31 o 
   4 -13   8       14.68       11.10      0.61 o 
  -3 -12   8        0.10        0.43      0.41 o 
  -2 -12   8        3.33        3.81      0.41 o 
  -1 -12   8       48.55       50.86      0.96 o 
   0 -12   8        8.36        8.24      0.48 o 
   1 -12   8       58.06       58.01      1.76 o 
   2 -12   8       16.38       16.75      0.51 o 
   3 -12   8        3.35        4.32      0.32 o 
   4 -12   8        0.01       -0.23      0.27 o 
   5 -12   8        3.79        4.73      0.37 o 
   6 -12   8        4.22        3.86      0.38 o 
  -4 -11   8        2.48        2.89      0.40 o 
  -3 -11   8        0.19        0.66      0.30 o 
  -2 -11   8       27.76       27.00      0.62 o 
  -1 -11   8       31.34       33.49      0.75 o 
   0 -11   8        1.45        1.16      0.23 o 
   1 -11   8       75.00       77.72      0.95 o 
   2 -11   8       59.71       58.31      0.89 o 
   3 -11   8       26.39       28.90      0.60 o 
   4 -11   8      118.46      116.41      1.70 o 
   5 -11   8        0.19       -0.23      0.23 o 
   6 -11   8        4.11        3.98      0.33 o 
   7 -11   8       12.13       12.89      0.66 o 
  -5 -10   8        0.45        0.28      0.38 o 
  -4 -10   8        1.72        1.25      0.29 o 
  -3 -10   8        4.37        4.26      0.33 o 
  -2 -10   8        1.24        1.56      0.22 o 
  -1 -10   8        6.66        8.02      0.37 o 
   0 -10   8        0.05        0.44      0.18 o 
   1 -10   8       32.07       31.93      0.63 o 
   2 -10   8       18.18       17.40      0.51 o 
   3 -10   8       11.03       11.98      0.39 o 
   4 -10   8        0.07        0.15      0.24 o 
   5 -10   8       21.91       20.24      0.52 o 
   6 -10   8        7.02        7.16      0.34 o 
   7 -10   8        0.21       -0.21      0.21 o 
  -6  -9   8        0.87       -0.10      0.39 o 
  -5  -9   8        0.02       -0.24      0.24 o 
  -4  -9   8       61.35       59.56      0.85 o 
  -3  -9   8        2.18        2.57      0.26 o 
  -2  -9   8       74.07       66.59      0.88 o 
  -1  -9   8        8.17        8.64      0.32 o 
   0  -9   8       37.51       34.38      0.52 o 
   1  -9   8       11.87       11.34      0.34 o 
   2  -9   8       60.87       56.66      1.01 o 
   3  -9   8        3.02        3.12      0.23 o 
   4  -9   8      387.72      377.08      3.68 o 
   5  -9   8        2.30        2.58      0.23 o 
   6  -9   8       65.00       65.11      0.87 o 
   7  -9   8       56.19       59.33      0.87 o 
   8  -9   8        1.25        1.72      0.48 o 
  -7  -8   8        0.07       -0.39      0.39 o 
  -6  -8   8        0.01       -0.32      0.32 o 
  -5  -8   8        6.25        6.91      0.42 o 
  -4  -8   8       18.09       18.30      0.47 o 
  -3  -8   8       16.01       17.18      0.41 o 
  -2  -8   8      214.88      206.65      2.78 o 
  -1  -8   8      129.78      127.76      1.26 o 
   0  -8   8      101.74       84.85      0.90 o 
   1  -8   8      333.82      318.82      2.89 o 
   2  -8   8        1.66        2.92      0.21 o 
   3  -8   8        0.96        0.48      0.18 o 
   4  -8   8      236.59      245.65      2.27 o 
   5  -8   8        4.80        4.41      0.21 o 
   6  -8   8        5.21        5.52      0.22 o 
   7  -8   8        2.28        2.27      0.23 o 
   8  -8   8        0.02       -0.21      0.21 o 
  -7  -7   8        2.71        2.52      0.44 o 
  -6  -7   8        1.11        0.70      0.35 o 
  -5  -7   8        3.25        3.37      0.31 o 
  -4  -7   8       19.53       20.08      0.47 o 
  -3  -7   8        5.38        4.52      0.25 o 
  -2  -7   8        9.86       11.74      0.29 o 
  -1  -7   8       40.19       37.46      0.57 o 
   0  -7   8       33.59       26.78      0.47 o 
   1  -7   8        4.88        1.96      0.23 o 
   2  -7   8       54.60       66.00      0.75 o 
   3  -7   8       59.06       51.89      0.61 o 
   4  -7   8       22.67       22.45      0.39 o 
   5  -7   8       20.42       23.98      0.38 o 
   6  -7   8        0.78        1.23      0.14 o 
   7  -7   8       27.29       29.01      0.51 o 
   8  -7   8       17.80       18.60      0.89 o 
  -8  -6   8        1.58        2.02      0.60 o 
  -7  -6   8       20.55       20.61      0.67 o 
  -6  -6   8        1.22        0.67      0.30 o 
  -5  -6   8        0.32        0.27      0.32 o 
  -4  -6   8      164.79      164.17      2.90 o 
  -3  -6   8        3.26        2.73      0.19 o 
  -2  -6   8      127.04      116.60      1.07 o 
  -1  -6   8       22.02       18.20      0.38 o 
   0  -6   8       97.24       91.42      0.92 o 
   1  -6   8      367.04      388.29      3.17 o 
   2  -6   8        0.21        0.45      0.11 o 
   3  -6   8      213.30      205.39      1.62 o 
   4  -6   8       65.05       67.90      0.69 o 
   5  -6   8       14.58       15.28      0.25 o 
   6  -6   8        9.29        8.80      0.27 o 
   7  -6   8        3.86        5.71      0.64 o 
   8  -6   8        2.65        3.31      0.73 o 
  -8  -5   8       23.56       25.71      0.98 o 
  -7  -5   8        0.47        0.63      0.30 o 
  -6  -5   8        4.41        3.76      0.31 o 
  -5  -5   8       15.06       13.38      0.42 o 
  -4  -5   8        4.02        4.24      0.25 o 
  -3  -5   8        2.21        3.28      0.20 o 
  -2  -5   8      107.37      106.07      0.98 o 
  -1  -5   8      142.91      138.26      1.13 o 
   0  -5   8        1.20        1.02      0.14 o 
   1  -5   8      409.57      416.71      2.96 o 
   2  -5   8       43.68       38.49      0.39 o 
   3  -5   8        6.11        4.13      0.16 o 
   4  -5   8       20.09       17.25      0.26 o 
   5  -5   8       15.18       12.75      0.31 o 
   6  -5   8        0.07        0.07      0.25 o 
   7  -5   8        8.04        8.12      0.60 o 
   8  -5   8        8.77        8.01      0.88 o 
  -8  -4   8        1.70        1.88      0.33 o 
  -7  -4   8       51.07       50.42      0.96 o 
  -6  -4   8        1.80        2.03      0.27 o 
  -5  -4   8       45.80       44.37      0.86 o 
  -4  -4   8       48.05       43.31      0.61 o 
  -3  -4   8       15.55       19.51      0.40 o 
  -2  -4   8      291.71      280.22      2.23 o 
  -1  -4   8      610.46      630.36      4.22 o 
   0  -4   8        7.44        9.79      0.23 o 
   1  -4   8     1194.39     1186.90      7.33 o 
   2  -4   8      439.36      420.87      2.81 o 
   3  -4   8      309.79      311.37      2.09 o 
   4  -4   8      314.91      307.15      2.05 o 
   5  -4   8       19.67       19.89      0.59 o 
   6  -4   8       38.68       36.79      0.84 o 
   7  -4   8       19.36       21.04      0.94 o 
   8  -4   8        0.09        0.08      0.59 o 
  -9  -3   8        0.80        1.06      0.44 o 
  -8  -3   8        5.41        7.41      0.42 o 
  -7  -3   8       62.45       65.43      1.34 o 
  -6  -3   8        0.49        1.55      0.26 o 
  -5  -3   8       41.97       42.81      0.69 o 
  -4  -3   8       29.08       31.50      0.52 o 
  -3  -3   8        5.75        3.73      0.21 o 
  -2  -3   8       44.36       45.60      0.50 o 
  -1  -3   8      185.09      196.14      1.31 o 
   0  -3   8        0.49        1.21      0.08 o 
   1  -3   8      925.17      945.06      5.44 o 
   2  -3   8      192.12      186.38      1.19 o 
   3  -3   8      332.04      320.38      2.14 o 
   4  -3   8      406.43      395.82      2.60 o 
   5  -3   8        7.51        6.90      0.40 o 
   6  -3   8       73.54       71.11      1.42 o 
   7  -3   8       10.03       11.89      0.78 o 
   8  -3   8        4.02        4.17      0.35 o 
  -9  -2   8        1.17        1.13      0.42 o 
  -8  -2   8        5.97        5.66      0.44 o 
  -7  -2   8        0.45        0.39      0.34 o 
  -6  -2   8        6.11        5.86      0.41 o 
  -5  -2   8        1.69        1.56      0.24 o 
  -4  -2   8       85.18       80.24      0.91 o 
  -3  -2   8       37.20       30.64      0.45 o 
  -2  -2   8      215.88      201.19      1.54 o 
  -1  -2   8      346.00      332.48      2.04 o 
   0  -2   8       31.79       30.02      0.27 o 
   1  -2   8        0.46       -0.03      0.08 o 
   2  -2   8       39.17       41.37      0.33 o 
   3  -2   8      112.00      101.37      0.76 o 
   4  -2   8      229.89      223.69      1.53 o 
   5  -2   8       51.61       48.34      0.47 o 
   6  -2   8       67.41       61.80      0.66 o 
   7  -2   8        5.27        5.89      0.24 o 
   8  -2   8        0.28        0.07      0.17 o 
  -9  -1   8        3.15        3.21      0.49 o 
  -8  -1   8       13.99       13.70      0.56 o 
  -7  -1   8        0.32        0.65      0.32 o 
  -6  -1   8        4.25        4.47      0.40 o 
  -5  -1   8       98.05       90.86      1.12 o 
  -4  -1   8       41.42       35.71      0.72 o 
  -3  -1   8        0.10        0.64      0.17 o 
  -2  -1   8      103.12       94.51      0.76 o 
  -1  -1   8      662.48      660.04      3.84 o 
   0  -1   8       56.24       51.93      0.42 o 
   1  -1   8      468.35      445.16      2.84 o 
   2  -1   8        4.04        2.83      0.11 o 
   3  -1   8        1.44        1.25      0.11 o 
   4  -1   8       20.57       18.19      0.27 o 
   5  -1   8        6.86        7.44      0.20 o 
   6  -1   8       31.10       28.33      0.35 o 
   7  -1   8       14.23       14.45      0.32 o 
   8  -1   8        9.57        8.17      0.31 o 
  -9   0   8        6.45        5.59      0.54 o 
  -8   0   8        1.56        2.73      0.39 o 
  -7   0   8        9.02       10.10      0.53 o 
  -6   0   8       27.13       28.80      0.68 o 
  -5   0   8       49.46       52.99      0.78 o 
  -4   0   8       80.36       77.22      0.84 o 
  -3   0   8        0.47        0.45      0.14 o 
  -2   0   8      378.78      373.32      2.33 o 
  -1   0   8       77.12       79.74      0.66 o 
   0   0   8        0.22        0.73      0.13 o 
   1   0   8      237.80      234.37      1.81 o 
   2   0   8       49.56       42.81      0.44 o 
   3   0   8       16.42       18.83      0.28 o 
   4   0   8        2.83        1.02      0.17 o 
   5   0   8      119.05      109.54      1.29 o 
   6   0   8        1.99        2.41      0.25 o 
   7   0   8       29.06       28.85      0.81 o 
   8   0   8        3.55        3.61      0.45 o 
  -9   1   8        6.76        6.79      0.58 o 
  -8   1   8        0.16        0.26      0.32 o 
  -7   1   8      112.92      114.33      1.76 o 
  -6   1   8        5.95        5.91      0.36 o 
  -5   1   8      126.29      124.43      1.31 o 
  -4   1   8      157.20      165.72      1.53 o 
  -3   1   8       88.28       91.85      0.87 o 
  -2   1   8        3.11        3.46      0.17 o 
  -1   1   8        0.12        0.63      0.11 o 
   0   1   8       40.33       34.88      0.43 o 
   1   1   8       24.21       21.94      0.32 o 
   2   1   8       15.97       12.74      0.25 o 
   3   1   8        5.75        5.25      0.18 o 
   4   1   8      276.05      253.28      2.86 o 
   5   1   8        6.37        7.56      0.36 o 
   6   1   8       22.45       21.09      0.43 o 
   7   1   8       31.16       31.66      0.57 o 
  -9   2   8       12.17       11.73      0.63 o 
  -8   2   8        6.97        6.02      0.48 o 
  -7   2   8       58.00       57.87      1.01 o 
  -6   2   8        7.99        8.22      0.36 o 
  -5   2   8      102.92      107.54      1.87 o 
  -4   2   8      245.91      239.71      3.28 o 
  -3   2   8        4.17        3.33      0.18 o 
  -2   2   8      761.96      759.61      5.45 o 
  -1   2   8      190.33      166.11      1.28 o 
   0   2   8      143.16      150.49      1.34 o 
   1   2   8     1031.84     1006.16      7.71 o 
   2   2   8       54.25       51.82      0.63 o 
   3   2   8      106.18      101.71      1.03 o 
   4   2   8        6.85        7.66      0.27 o 
   5   2   8       16.96       14.85      0.46 o 
   6   2   8        4.25        3.68      0.24 o 
   7   2   8        4.44        3.43      0.27 o 
  -9   3   8        2.27        0.85      0.38 o 
  -8   3   8        0.43        0.10      0.32 o 
  -7   3   8       16.60       13.91      0.53 o 
  -6   3   8        0.08        0.30      0.20 o 
  -5   3   8       20.83       19.74      0.45 o 
  -4   3   8       52.24       59.28      0.72 o 
  -3   3   8        4.33        3.08      0.19 o 
  -2   3   8      139.40      146.87      1.26 o 
  -1   3   8       74.69       67.94      0.69 o 
   0   3   8      241.23      252.15      2.13 o 
   1   3   8       57.37       55.99      0.65 o 
   2   3   8       36.92       36.41      0.56 o 
   3   3   8       13.96       12.26      0.38 o 
   4   3   8        8.75        9.81      0.34 o 
   5   3   8        0.08        0.28      0.20 o 
   6   3   8        0.02        0.28      0.22 o 
  -9   4   8        2.64        2.10      0.52 o 
  -8   4   8        5.11        4.38      0.41 o 
  -7   4   8        5.43       10.00      0.53 o 
  -6   4   8        5.36        4.98      0.35 o 
  -5   4   8        0.13        0.02      0.18 o 
  -4   4   8        5.41        7.13      0.34 o 
  -3   4   8        0.00       -0.16      0.16 o 
  -2   4   8       21.97       18.88      0.39 o 
  -1   4   8        9.22        7.18      0.29 o 
   0   4   8        0.96        0.49      0.18 o 
   1   4   8      322.23      305.78      2.71 o 
   2   4   8        1.86        1.40      0.21 o 
   3   4   8       29.96       25.32      0.51 o 
   4   4   8       23.52       26.44      0.52 o 
   5   4   8        0.02       -0.20      0.22 o 
   6   4   8        3.57        3.57      0.33 o 
  -8   5   8        3.48        4.39      0.54 o 
  -7   5   8        2.82        3.57      0.43 o 
  -6   5   8       30.27       26.98      0.74 o 
  -5   5   8       23.93       23.87      0.53 o 
  -4   5   8      140.33      128.57      2.43 o 
  -3   5   8        1.31        1.93      0.24 o 
  -2   5   8      358.21      335.29      5.12 o 
  -1   5   8        0.48        0.51      0.20 o 
   0   5   8       30.91       32.59      0.54 o 
   1   5   8        7.44        6.73      0.31 o 
   2   5   8        0.06        0.06      0.19 o 
   3   5   8        4.89        4.41      0.28 o 
   4   5   8        0.94        0.86      0.23 o 
   5   5   8        0.05        0.09      0.26 o 
  -8   6   8        1.26        0.37      0.44 o 
  -7   6   8       11.46        9.94      0.68 o 
  -6   6   8        2.16        1.61      0.42 o 
  -5   6   8        1.99        2.47      0.37 o 
  -4   6   8       85.53       84.59      1.25 o 
  -3   6   8        1.97        2.16      0.25 o 
  -2   6   8       59.17       63.14      1.02 o 
  -1   6   8       68.13       64.79      1.04 o 
   0   6   8       24.77       22.71      0.69 o 
   1   6   8       78.35       78.92      1.12 o 
   2   6   8        3.36        4.34      0.31 o 
   3   6   8        3.15        2.89      0.29 o 
   4   6   8       11.07       13.51      0.49 o 
  -7   7   8       20.73       23.59      1.16 o 
  -6   7   8        2.87        2.05      0.47 o 
  -5   7   8       21.26       24.65      0.75 o 
  -4   7   8        0.08       -0.25      0.25 o 
  -3   7   8       59.16       58.94      1.51 o 
  -2   7   8       16.02       15.15      0.56 o 
  -1   7   8       76.55       79.37      1.22 o 
   0   7   8        6.06        5.52      0.34 o 
   1   7   8       72.41       78.36      1.87 o 
   2   7   8        2.83        3.38      0.37 o 
   3   7   8       18.75       20.99      0.65 o 
  -6   8   8        0.42        2.40      0.62 o 
  -5   8   8       25.89       26.36      0.96 o 
  -4   8   8       11.90       10.60      0.68 o 
  -3   8   8       23.28       26.22      0.81 o 
  -2   8   8       14.65       14.47      0.77 o 
  -1   8   8       23.67       26.88      0.72 o 
   0   8   8        0.40       -0.27      0.31 o 
   1   8   8       30.05       30.26      0.89 o 
   2   8   8        1.72        1.41      0.36 o 
  -4   9   8        4.52        3.89      0.84 o 
  -3   9   8        3.84        5.04      0.58 o 
  -2   9   8       13.47       13.36      0.78 o 
  -1   9   8        4.97        4.23      0.46 o 
   0   9   8        0.41        0.34      0.35 o 
  -1 -13   9        2.72        2.92      0.46 o 
   0 -13   9        0.46        0.40      0.32 o 
   1 -13   9        1.29        1.12      0.39 o 
   2 -13   9        2.10        1.62      0.39 o 
   3 -13   9        2.71        3.53      0.38 o 
   4 -13   9        0.31        0.30      0.32 o 
  -3 -12   9       22.03       24.30      0.85 o 
  -2 -12   9        8.00        8.67      0.58 o 
  -1 -12   9       27.87       32.20      0.70 o 
   0 -12   9       28.01       29.91      0.63 o 
   1 -12   9       10.69       11.66      0.50 o 
   2 -12   9        2.03        2.48      0.29 o 
   3 -12   9       47.98       50.83      0.94 o 
   4 -12   9       30.96       28.64      0.68 o 
   5 -12   9       24.23       25.10      0.70 o 
  -4 -11   9        0.16        0.10      0.38 o 
  -3 -11   9       14.81       17.60      0.92 o 
  -2 -11   9        6.45        6.37      0.35 o 
  -1 -11   9       32.56       32.59      0.62 o 
   0 -11   9       93.55       93.09      1.86 o 
   1 -11   9        0.38        0.93      0.26 o 
   2 -11   9       79.41       76.72      1.07 o 
   3 -11   9      152.73      144.10      2.50 o 
   4 -11   9       25.09       24.18      0.60 o 
   5 -11   9       58.84       55.75      0.92 o 
   6 -11   9       27.92       29.90      0.66 o 
  -5 -10   9        0.12       -0.43      0.48 o 
  -4 -10   9        0.51        0.33      0.30 o 
  -3 -10   9        0.65        0.32      0.25 o 
  -2 -10   9        0.75        0.42      0.22 o 
  -1 -10   9        0.14        0.19      0.21 o 
   0 -10   9        0.55        0.34      0.18 o 
   1 -10   9        8.62        8.50      0.44 o 
   2 -10   9       34.47       34.59      0.62 o 
   3 -10   9        0.17        0.57      0.20 o 
   4 -10   9        0.07        0.55      0.22 o 
   5 -10   9        8.30        9.24      0.62 o 
   6 -10   9       11.62       10.98      0.40 o 
   7 -10   9        0.17       -0.15      0.22 o 
  -6  -9   9        8.26        9.35      0.64 o 
  -5  -9   9       17.42       18.61      1.19 o 
  -4  -9   9       34.58       35.44      0.71 o 
  -3  -9   9       28.13       27.84      0.78 o 
  -2  -9   9        8.55        7.54      0.33 o 
  -1  -9   9        9.15        7.92      0.29 o 
   0  -9   9       36.40       31.63      0.68 o 
   1  -9   9       19.23       20.80      0.49 o 
   2  -9   9       28.12       24.50      0.50 o 
   3  -9   9        9.08        9.14      0.33 o 
   4  -9   9       30.00       32.32      0.61 o 
   5  -9   9       66.72       65.58      0.88 o 
   6  -9   9        0.54        0.48      0.19 o 
   7  -9   9       25.14       26.85      0.62 o 
  -6  -8   9        5.18        4.94      0.46 o 
  -5  -8   9        0.94        0.18      0.26 o 
  -4  -8   9       20.80       21.16      0.51 o 
  -3  -8   9       19.02       22.35      0.51 o 
  -2  -8   9        4.28        3.61      0.24 o 
  -1  -8   9       52.54       51.51      0.67 o 
   0  -8   9      158.96      167.46      1.75 o 
   1  -8   9        6.42        5.62      0.27 o 
   2  -8   9      146.87      160.23      1.69 o 
   3  -8   9       63.11       63.18      0.81 o 
   4  -8   9        0.84        1.85      0.21 o 
   5  -8   9       10.88       11.16      0.30 o 
   6  -8   9        0.03       -0.13      0.13 o 
   7  -8   9        8.27        8.47      0.31 o 
   8  -8   9        3.77        3.76      0.38 o 
  -7  -7   9        0.01       -0.26      0.39 o 
  -6  -7   9        0.19       -0.31      0.31 o 
  -5  -7   9        2.47        1.65      0.30 o 
  -4  -7   9        0.02       -0.21      0.21 o 
  -3  -7   9       67.30       63.41      0.88 o 
  -2  -7   9        0.88        1.53      0.40 o 
  -1  -7   9      144.93      140.26      1.46 o 
   0  -7   9       40.40       41.78      0.61 o 
   1  -7   9       22.84       16.89      0.37 o 
   2  -7   9      134.24      134.92      1.44 o 
   3  -7   9       68.98       74.18      0.88 o 
   4  -7   9        1.87        2.36      0.17 o 
   5  -7   9       91.58       95.05      0.96 o 
   6  -7   9       83.60       82.12      0.96 o 
   7  -7   9        2.17        2.13      0.23 o 
   8  -7   9       22.34       22.90      1.41 o 
  -7  -6   9        0.74        1.80      0.37 o 
  -6  -6   9       57.82       55.77      0.97 o 
  -5  -6   9       27.74       27.54      0.63 o 
  -4  -6   9       37.71       36.13      0.64 o 
  -3  -6   9      170.93      170.35      1.86 o 
  -2  -6   9        0.45        0.33      0.18 o 
  -1  -6   9        0.08       -0.16      0.16 o 
   0  -6   9       20.80       15.83      0.36 o 
   1  -6   9       98.57       99.10      0.97 o 
   2  -6   9        2.43        2.30      0.17 o 
   3  -6   9       10.09        9.66      0.23 o 
   4  -6   9        1.31        0.79      0.12 o 
   5  -6   9       19.28       21.43      0.30 o 
   6  -6   9       30.80       30.25      0.83 o 
   7  -6   9        5.94        6.90      0.87 o 
   8  -6   9       22.75       24.39      1.33 o 
  -8  -5   9        7.23        6.93      0.68 o 
  -7  -5   9        0.04        0.82      0.36 o 
  -6  -5   9        1.22        1.37      0.30 o 
  -5  -5   9       33.47       34.29      0.69 o 
  -4  -5   9       17.56       17.49      0.46 o 
  -3  -5   9      173.60      168.66      1.81 o 
  -2  -5   9       59.19       58.44      0.69 o 
  -1  -5   9      287.93      291.21      2.64 o 
   0  -5   9      362.96      343.69      2.85 o 
   1  -5   9       14.61       13.36      0.29 o 
   2  -5   9      201.78      187.74      1.46 o 
   3  -5   9       52.10       51.11      0.51 o 
   4  -5   9        4.74        4.29      0.18 o 
   5  -5   9        2.05        2.35      0.25 o 
   6  -5   9       18.42       18.53      0.76 o 
   7  -5   9        0.01       -0.11      0.37 o 
   8  -5   9        8.73        7.47      1.41 o 
  -8  -4   9        0.01       -0.23      0.36 o 
  -7  -4   9        0.43        0.85      0.34 o 
  -6  -4   9       20.03       20.34      0.65 o 
  -5  -4   9        0.03        0.06      0.25 o 
  -4  -4   9        7.10        5.20      0.32 o 
  -3  -4   9      202.14      206.53      2.33 o 
  -2  -4   9       52.95       54.92      0.70 o 
  -1  -4   9      617.81      611.26      5.25 o 
   0  -4   9      660.69      643.27      4.85 o 
   1  -4   9      137.60      139.84      1.16 o 
   2  -4   9      469.72      455.26      2.99 o 
   3  -4   9      119.52      122.34      0.99 o 
   4  -4   9       89.63       82.11      0.66 o 
   5  -4   9       19.80       21.38      0.42 o 
   6  -4   9        0.96        0.83      0.35 o 
   7  -4   9        0.35       -0.25      0.44 o 
   8  -4   9        5.66        4.94      0.81 o 
  -8  -3   9        0.00       -0.36      0.36 o 
  -7  -3   9        1.96        1.60      0.44 o 
  -6  -3   9       78.63       88.26      1.77 o 
  -5  -3   9        0.14       -0.25      0.26 o 
  -4  -3   9       23.21       22.07      0.70 o 
  -3  -3   9       25.84       26.03      0.51 o 
  -2  -3   9       21.23       19.94      0.34 o 
  -1  -3   9      269.25      261.26      2.06 o 
   0  -3   9      387.26      394.26      2.66 o 
   1  -3   9      158.00      150.61      1.04 o 
   2  -3   9      480.18      476.03      3.12 o 
   3  -3   9       18.59       15.72      0.23 o 
   4  -3   9        0.15        0.45      0.11 o 
   5  -3   9       44.92       43.24      0.49 o 
   6  -3   9        4.73        4.59      0.47 o 
   7  -3   9        1.46        1.03      0.47 o 
   8  -3   9       20.57       21.93      1.80 o 
  -9  -2   9        0.05       -0.08      0.47 o 
  -8  -2   9        2.95        1.36      0.42 o 
  -7  -2   9        3.85        3.17      0.39 o 
  -6  -2   9       19.53       20.99      0.68 o 
  -5  -2   9       99.01      100.24      1.52 o 
  -4  -2   9      140.05      137.22      1.76 o 
  -3  -2   9      270.82      267.58      2.59 o 
  -2  -2   9        4.52        5.43      0.23 o 
  -1  -2   9       17.61       16.95      0.30 o 
   0  -2   9        0.01       -0.11      0.11 o 
   1  -2   9       69.16       58.96      0.54 o 
   2  -2   9       74.33       70.94      0.60 o 
   3  -2   9        6.37        4.48      0.15 o 
   4  -2   9      214.11      194.45      1.43 o 
   5  -2   9        6.30        7.19      0.18 o 
   6  -2   9        0.57        1.02      0.15 o 
   7  -2   9        1.30        1.53      0.29 o 
   8  -2   9        1.37        0.85      0.20 o 
  -9  -1   9        0.01       -0.41      0.41 o 
  -8  -1   9        1.61        2.78      0.47 o 
  -7  -1   9        0.06       -0.13      0.31 o 
  -6  -1   9        8.27        7.12      0.39 o 
  -5  -1   9       17.07       16.06      0.45 o 
  -4  -1   9       10.00        9.35      0.33 o 
  -3  -1   9      423.99      421.05      3.42 o 
  -2  -1   9        1.43        1.11      0.15 o 
  -1  -1   9      364.43      346.73      2.60 o 
   0  -1   9      267.78      249.84      1.95 o 
   1  -1   9       44.01       51.95      0.53 o 
   2  -1   9       30.95       31.20      0.40 o 
   3  -1   9      322.63      294.69      2.51 o 
   4  -1   9        3.79        3.27      0.17 o 
   5  -1   9       96.55       96.60      0.90 o 
   6  -1   9       16.21       18.19      0.33 o 
   7  -1   9       14.40       14.11      0.51 o 
   8  -1   9        2.90        3.06      0.34 o 
  -9   0   9       14.47       17.27      0.85 o 
  -8   0   9        1.97        2.26      0.39 o 
  -7   0   9        3.10        4.27      0.42 o 
  -6   0   9        0.34        0.92      0.26 o 
  -5   0   9        1.55        1.28      0.22 o 
  -4   0   9        4.80        4.54      0.25 o 
  -3   0   9        0.74        0.77      0.17 o 
  -2   0   9       14.45       13.92      0.26 o 
  -1   0   9        3.29        3.51      0.18 o 
   0   0   9       62.51       67.35      0.67 o 
   1   0   9      360.52      331.23      2.52 o 
   2   0   9       19.95       20.51      0.33 o 
   3   0   9       88.05       80.11      0.78 o 
   4   0   9        1.60        1.23      0.16 o 
   5   0   9       53.40       52.29      0.65 o 
   6   0   9       13.48       13.68      0.39 o 
   7   0   9        2.47        2.21      0.22 o 
  -9   1   9       10.32       10.79      0.73 o 
  -8   1   9       14.94       18.60      1.04 o 
  -7   1   9       20.77       24.60      0.76 o 
  -6   1   9       43.98       49.35      0.88 o 
  -5   1   9        5.84        6.71      0.31 o 
  -4   1   9       16.26       19.25      0.44 o 
  -3   1   9       76.05       72.89      0.84 o 
  -2   1   9        7.60        8.26      0.24 o 
  -1   1   9      158.58      151.32      1.36 o 
   0   1   9      625.16      570.68      4.49 o 
   1   1   9        8.14       10.36      0.29 o 
   2   1   9      138.64      127.48      1.23 o 
   3   1   9       75.29       69.32      0.88 o 
   4   1   9       26.41       25.29      0.47 o 
   5   1   9       53.42       46.26      0.85 o 
   6   1   9        1.14        1.79      0.21 o 
   7   1   9        7.11        6.16      0.37 o 
  -9   2   9       14.26       13.97      0.78 o 
  -8   2   9        0.75        0.17      0.35 o 
  -7   2   9        6.03        6.30      0.46 o 
  -6   2   9       98.06       93.71      1.37 o 
  -5   2   9       11.54       10.75      0.39 o 
  -4   2   9      162.25      165.58      1.83 o 
  -3   2   9      318.73      284.39      2.58 o 
  -2   2   9       60.93       60.76      0.70 o 
  -1   2   9      329.82      307.92      2.55 o 
   0   2   9      148.45      141.32      1.30 o 
   1   2   9      155.35      141.30      1.30 o 
   2   2   9       31.75       35.40      0.51 o 
   3   2   9        0.51        1.22      0.17 o 
   4   2   9        1.07        0.23      0.19 o 
   5   2   9        1.79        1.30      0.20 o 
   6   2   9        0.25        0.27      0.21 o 
  -8   3   9        3.90        2.79      0.43 o 
  -7   3   9        2.26        1.78      0.37 o 
  -6   3   9        4.85        4.93      0.35 o 
  -5   3   9        6.98        6.76      0.37 o 
  -4   3   9       38.47       37.80      0.65 o 
  -3   3   9        3.06        4.78      0.30 o 
  -2   3   9        2.04        0.61      0.17 o 
  -1   3   9       32.37       30.46      0.46 o 
   0   3   9       45.19       42.74      0.70 o 
   1   3   9       13.80       11.53      0.37 o 
   2   3   9       50.09       51.34      0.72 o 
   3   3   9       28.73       34.78      0.71 o 
   4   3   9        2.89        2.73      0.25 o 
   5   3   9       24.17       26.56      0.81 o 
   6   3   9        6.51        8.41      0.39 o 
  -8   4   9       30.84       33.15      3.47 o 
  -7   4   9        6.45        6.67      0.91 o 
  -6   4   9       39.19       49.77      1.04 o 
  -5   4   9        0.11        0.05      0.23 o 
  -4   4   9       39.54       42.09      0.71 o 
  -3   4   9        6.41        3.04      0.26 o 
  -2   4   9        0.00       -0.20      0.20 o 
  -1   4   9        3.48        2.73      0.22 o 
   0   4   9        1.80        2.05      0.21 o 
   1   4   9        3.60        4.11      0.27 o 
   2   4   9       52.22       55.59      0.91 o 
   3   4   9        1.81        1.77      0.22 o 
   4   4   9        3.63        3.74      0.30 o 
   5   4   9       10.20       10.24      0.44 o 
  -8   5   9        5.33        3.89      0.66 o 
  -7   5   9        0.49        0.38      0.41 o 
  -6   5   9       38.21       34.20      1.13 o 
  -5   5   9        6.99        7.08      0.41 o 
  -4   5   9       54.09       57.58      1.49 o 
  -3   5   9       60.21       55.29      0.95 o 
  -2   5   9        4.86        5.41      0.36 o 
  -1   5   9       25.54       24.58      0.57 o 
   0   5   9        4.19        3.59      0.26 o 
   1   5   9        4.72        3.81      0.30 o 
   2   5   9        1.35        1.32      0.24 o 
   3   5   9        1.57        1.62      0.25 o 
   4   5   9        5.27        5.40      0.43 o 
  -7   6   9        9.61       11.45      0.91 o 
  -6   6   9       31.86       32.21      1.05 o 
  -5   6   9       14.56       13.69      0.53 o 
  -4   6   9       32.57       32.68      0.85 o 
  -3   6   9       72.17       76.55      1.34 o 
  -2   6   9        0.98        1.53      0.31 o 
  -1   6   9       62.49       67.60      1.31 o 
   0   6   9       51.94       51.86      0.84 o 
   1   6   9        1.87        1.29      0.28 o 
   2   6   9       21.34       22.46      0.54 o 
   3   6   9       14.70       16.22      0.52 o 
   4   6   9        0.81        0.89      0.34 o 
  -6   7   9       11.46       13.50      1.22 o 
  -5   7   9       46.31       50.37      1.11 o 
  -4   7   9        0.00       -0.31      0.31 o 
  -3   7   9       48.37       50.73      1.10 o 
  -2   7   9        0.21       -0.14      0.30 o 
  -1   7   9       57.89       60.18      1.70 o 
   0   7   9        3.35        3.35      0.37 o 
   1   7   9        3.30        2.88      0.37 o 
   2   7   9        5.92        5.44      0.44 o 
  -4   8   9       24.90       27.06      1.17 o 
  -3   8   9        2.37        2.12      0.41 o 
  -2   8   9        0.40       -0.31      0.31 o 
  -1   8   9        2.51        2.75      0.40 o 
   0   8   9        3.20        3.03      0.44 o 
   1   8   9        2.34        2.15      0.40 o 
   0 -13  10        0.02       -0.40      0.40 o 
   1 -13  10        2.60        3.34      0.54 o 
   2 -13  10       21.68       21.29      0.70 o 
   3 -13  10        0.75        0.03      0.32 o 
  -2 -12  10       14.33       15.70      0.78 o 
  -1 -12  10        2.63        3.15      0.31 o 
   0 -12  10        0.17        0.02      0.29 o 
   1 -12  10        0.17       -0.10      0.26 o 
   2 -12  10        2.18        2.29      0.34 o 
   3 -12  10       16.87       17.93      0.60 o 
   4 -12  10        1.59        2.72      0.35 o 
   5 -12  10       13.32       13.12      0.60 o 
  -4 -11  10        0.92        1.14      0.42 o 
  -3 -11  10        1.03        1.58      0.33 o 
  -2 -11  10       29.28       31.30      0.72 o 
  -1 -11  10       20.04       18.58      0.58 o 
   0 -11  10       64.31       64.26      0.98 o 
   1 -11  10       96.59       95.82      1.45 o 
   2 -11  10        3.06        3.01      0.30 o 
   3 -11  10       69.86       69.26      1.21 o 
   4 -11  10      106.79      103.08      1.41 o 
   5 -11  10        2.27        1.95      0.30 o 
   6 -11  10       38.42       41.49      1.09 o 
  -5 -10  10        0.52        1.00      0.43 o 
  -4 -10  10        3.95        3.14      0.34 o 
  -3 -10  10        0.10       -0.06      0.23 o 
  -2 -10  10        3.31        2.95      0.27 o 
  -1 -10  10        0.04       -0.21      0.21 o 
   0 -10  10        4.46        4.98      0.33 o 
   1 -10  10       12.03       11.89      0.51 o 
   2 -10  10        0.33        0.60      0.21 o 
   3 -10  10       45.97       42.54      1.10 o 
   4 -10  10       20.71       21.75      0.53 o 
   5 -10  10        0.82        1.28      0.26 o 
   6 -10  10       58.29       62.51      1.38 o 
  -5  -9  10       14.97       16.78      0.85 o 
  -4  -9  10       14.47       15.18      0.51 o 
  -3  -9  10       11.63       12.00      0.42 o 
  -2  -9  10       27.31       28.18      0.64 o 
  -1  -9  10        9.18        8.85      0.37 o 
   0  -9  10        0.57        0.26      0.20 o 
   1  -9  10        7.16        7.10      0.33 o 
   2  -9  10       29.07       29.36      0.72 o 
   3  -9  10        3.74        4.00      0.29 o 
   4  -9  10        0.70        0.57      0.22 o 
   5  -9  10       28.32       30.09      0.56 o 
   6  -9  10        2.72        3.45      0.35 o 
   7  -9  10        0.17        0.16      0.32 o 
  -6  -8  10        1.02        1.04      0.45 o 
  -5  -8  10        4.52        4.73      0.43 o 
  -4  -8  10        5.60        4.85      0.34 o 
  -3  -8  10        4.62        3.25      0.27 o 
  -2  -8  10       34.22       38.30      0.65 o 
  -1  -8  10        9.93       10.41      0.37 o 
   0  -8  10       40.48       50.40      0.91 o 
   1  -8  10      160.47      153.74      1.68 o 
   2  -8  10        2.58        1.56      0.20 o 
   3  -8  10       10.90       10.26      0.39 o 
   4  -8  10       39.50       37.17      0.64 o 
   5  -8  10        6.35        6.12      0.28 o 
   6  -8  10        0.14        0.10      0.19 o 
   7  -8  10        1.66        1.57      0.24 o 
  -7  -7  10        2.33        1.29      0.76 o 
  -6  -7  10        3.87        4.28      0.39 o 
  -5  -7  10        2.70        2.58      0.33 o 
  -4  -7  10        0.35        0.18      0.24 o 
  -3  -7  10       50.15       46.60      0.79 o 
  -2  -7  10       13.59       13.74      0.41 o 
  -1  -7  10       10.48        7.28      0.32 o 
   0  -7  10       61.64       62.88      0.98 o 
   1  -7  10       41.34       43.87      0.66 o 
   2  -7  10       33.39       27.16      0.49 o 
   3  -7  10      114.23      114.66      1.37 o 
   4  -7  10      138.94      133.12      1.40 o 
   5  -7  10        3.36        4.07      0.18 o 
   6  -7  10       36.34       33.06      0.72 o 
   7  -7  10       11.17       10.76      0.79 o 
  -7  -6  10       36.11       38.72      1.27 o 
  -6  -6  10       11.54       14.69      0.79 o 
  -5  -6  10       44.32       47.50      0.88 o 
  -4  -6  10       20.35       19.79      0.58 o 
  -3  -6  10        0.26        0.14      0.24 o 
  -2  -6  10       74.31       71.19      0.90 o 
  -1  -6  10       73.21       68.58      0.85 o 
   0  -6  10       26.41       26.30      0.47 o 
   1  -6  10        6.20        4.79      0.24 o 
   2  -6  10        9.78        8.86      0.26 o 
   3  -6  10        0.09        0.17      0.17 o 
   4  -6  10      188.96      179.30      1.84 o 
   5  -6  10        2.38        2.22      0.16 o 
   6  -6  10       65.68       62.54      1.22 o 
   7  -6  10       17.77       20.23      1.02 o 
  -7  -5  10        1.74        2.31      0.57 o 
  -6  -5  10       11.32       11.45      1.40 o 
  -5  -5  10       94.87       98.68      1.52 o 
  -4  -5  10      125.46      121.24      3.01 o 
  -3  -5  10       95.42       94.91      1.21 o 
  -2  -5  10      458.83      436.99      3.90 o 
  -1  -5  10       54.66       56.00      0.74 o 
   0  -5  10      227.06      220.35      2.06 o 
   1  -5  10      193.93      193.16      1.69 o 
   2  -5  10       43.11       41.37      0.51 o 
   3  -5  10        8.13        6.38      0.23 o 
   4  -5  10        1.40        1.32      0.12 o 
   5  -5  10        0.41        0.56      0.11 o 
   6  -5  10        8.30        7.30      0.55 o 
   7  -5  10        0.07       -0.04      0.47 o 
   8  -5  10        1.63        2.55      0.76 o 
  -8  -4  10        3.42        2.95      0.53 o 
  -7  -4  10        0.82        0.81      0.41 o 
  -6  -4  10        1.81        2.07      0.35 o 
  -5  -4  10       23.71       21.66      0.63 o 
  -4  -4  10       69.50       69.68      1.04 o 
  -3  -4  10      133.20      134.75      1.41 o 
  -2  -4  10      356.96      343.28      3.45 o 
  -1  -4  10       14.34       13.72      0.50 o 
   0  -4  10      308.27      298.72      2.53 o 
   1  -4  10       73.31       75.90      0.82 o 
   2  -4  10       38.52       38.53      0.46 o 
   3  -4  10      224.13      218.25      1.90 o 
   4  -4  10       42.77       40.81      0.44 o 
   5  -4  10        0.07       -0.07      0.11 o 
   6  -4  10       11.23       11.46      0.66 o 
   7  -4  10        0.00        0.08      0.59 o 
  -8  -3  10        4.56        3.76      0.62 o 
  -7  -3  10        5.91        6.02      0.55 o 
  -6  -3  10        5.31        4.95      0.40 o 
  -5  -3  10        1.34        2.29      0.30 o 
  -4  -3  10        2.71        2.48      0.27 o 
  -3  -3  10       23.55       20.80      0.48 o 
  -2  -3  10       70.52       69.00      1.05 o 
  -1  -3  10      150.35      141.31      1.59 o 
   0  -3  10        0.27       -0.18      0.18 o 
   1  -3  10        0.18        0.22      0.15 o 
   2  -3  10        4.79        3.99      0.16 o 
   3  -3  10       20.24       18.20      0.28 o 
   4  -3  10       28.34       29.76      0.36 o 
   5  -3  10        9.88        9.21      0.20 o 
   6  -3  10       22.95       22.02      0.46 o 
   7  -3  10       26.35       30.50      1.53 o 
  -8  -2  10        5.54        5.90      0.59 o 
  -7  -2  10       18.64       16.67      0.75 o 
  -6  -2  10       13.22       13.48      0.55 o 
  -5  -2  10       68.92       70.79      1.07 o 
  -4  -2  10        2.52        3.70      0.30 o 
  -3  -2  10       12.09       13.62      0.37 o 
  -2  -2  10        4.44        3.42      0.20 o 
  -1  -2  10       27.80       30.25      0.67 o 
   0  -2  10      424.39      406.86      3.25 o 
   1  -2  10       42.06       41.67      0.51 o 
   2  -2  10       31.85       27.89      0.38 o 
   3  -2  10        5.28        5.85      0.21 o 
   4  -2  10       15.37       13.06      0.38 o 
   5  -2  10        5.38        7.50      0.22 o 
   6  -2  10       33.51       33.44      0.59 o 
   7  -2  10        4.83        4.91      0.30 o 
  -8  -1  10        0.01        0.06      0.42 o 
  -7  -1  10        2.32        0.67      0.41 o 
  -6  -1  10        0.28       -0.26      0.26 o 
  -5  -1  10       45.90       44.31      1.09 o 
  -4  -1  10       27.40       24.21      0.56 o 
  -3  -1  10       24.39       24.67      0.45 o 
  -2  -1  10      153.65      147.58      1.41 o 
  -1  -1  10      315.78      283.87      2.35 o 
   0  -1  10      344.91      356.11      2.89 o 
   1  -1  10      466.31      439.23      3.70 o 
   2  -1  10       12.03       10.55      0.27 o 
   3  -1  10      237.27      234.28      2.06 o 
   4  -1  10       81.63       76.34      0.81 o 
   5  -1  10       19.04       15.66      0.36 o 
   6  -1  10        1.50        1.75      0.17 o 
   7  -1  10        0.64        0.22      0.22 o 
  -8   0  10        3.60        4.82      0.54 o 
  -7   0  10       12.01       13.03      0.73 o 
  -6   0  10        4.78        5.61      0.41 o 
  -5   0  10       32.54       33.11      0.70 o 
  -4   0  10        0.09        0.14      0.23 o 
  -3   0  10      101.46       89.75      0.90 o 
  -2   0  10        4.26        3.47      0.26 o 
  -1   0  10       58.38       47.12      0.58 o 
   0   0  10        0.77        0.21      0.16 o 
   1   0  10       46.95       38.19      0.53 o 
   2   0  10       13.77       12.60      0.31 o 
   3   0  10       74.72       68.57      0.97 o 
   4   0  10       74.26       80.66      1.27 o 
   5   0  10        1.27        1.06      0.19 o 
   6   0  10       46.44       51.02      0.99 o 
   7   0  10        7.86       11.23      0.50 o 
  -8   1  10       20.19       22.22      1.10 o 
  -7   1  10       21.95       24.30      0.89 o 
  -6   1  10        9.54       10.27      0.51 o 
  -5   1  10      117.04      122.92      2.80 o 
  -4   1  10        9.22        6.50      0.31 o 
  -3   1  10       58.45       63.53      0.72 o 
  -2   1  10        2.11        0.67      0.17 o 
  -1   1  10       22.72       17.85      0.36 o 
   0   1  10        0.00        0.12      0.16 o 
   1   1  10       72.39       65.89      0.83 o 
   2   1  10       23.60       22.67      0.45 o 
   3   1  10        4.12        2.79      0.29 o 
   4   1  10        1.37        1.83      0.21 o 
   5   1  10        0.16        0.34      0.20 o 
   6   1  10       18.56       20.88      0.55 o 
  -8   2  10        3.01        2.61      1.29 o 
  -7   2  10        1.66        0.86      0.42 o 
  -6   2  10        7.36        6.55      0.47 o 
  -5   2  10       58.62       52.66      1.01 o 
  -4   2  10       11.33        8.73      0.52 o 
  -3   2  10      112.19       98.22      1.22 o 
  -2   2  10       83.77       83.92      0.94 o 
  -1   2  10        4.20        2.90      0.20 o 
   0   2  10        5.44        6.36      0.25 o 
   1   2  10      110.56      116.55      1.19 o 
   2   2  10        0.41        0.10      0.17 o 
   3   2  10        0.50        0.40      0.17 o 
   4   2  10        3.73        4.25      0.28 o 
   5   2  10        1.61        1.53      0.25 o 
   6   2  10        0.35        1.11      0.30 o 
  -8   3  10        0.01       -0.25      0.53 o 
  -7   3  10        4.37        5.34      1.06 o 
  -6   3  10        3.22        3.51      0.35 o 
  -5   3  10        4.45        2.90      0.39 o 
  -4   3  10        0.42        0.25      0.22 o 
  -3   3  10        4.27        4.26      0.29 o 
  -2   3  10       40.59       41.48      0.61 o 
  -1   3  10       32.35       32.43      0.74 o 
   0   3  10      135.34      138.98      1.41 o 
   1   3  10      103.24      108.99      1.25 o 
   2   3  10        1.23        0.99      0.22 o 
   3   3  10       81.25       79.49      1.06 o 
   4   3  10       26.80       30.43      0.99 o 
   5   3  10        0.00        0.09      0.24 o 
  -7   4  10       21.14       24.16      0.92 o 
  -6   4  10       26.54       29.19      0.82 o 
  -5   4  10       15.29       16.67      0.56 o 
  -4   4  10        0.13       -0.25      0.25 o 
  -3   4  10       12.90       12.73      0.50 o 
  -2   4  10        4.15        3.55      0.29 o 
  -1   4  10        1.00        0.92      0.22 o 
   0   4  10        8.21       10.43      0.44 o 
   1   4  10        6.46        6.60      0.32 o 
   2   4  10        4.29        3.92      0.28 o 
   3   4  10       17.16       20.00      0.51 o 
   4   4  10        8.09        8.68      0.42 o 
  -7   5  10        7.93        5.64      0.84 o 
  -6   5  10        0.47        0.65      0.37 o 
  -5   5  10       63.93       68.39      1.84 o 
  -4   5  10        1.58        1.19      0.35 o 
  -3   5  10        7.72        9.76      0.47 o 
  -2   5  10       57.15       53.97      1.03 o 
  -1   5  10        6.02        5.36      0.35 o 
   0   5  10        6.85        5.26      0.35 o 
   1   5  10       15.16       15.36      0.46 o 
   2   5  10        0.46        0.61      0.22 o 
   3   5  10        0.58        0.81      0.26 o 
   4   5  10        1.91        2.56      0.33 o 
  -5   6  10       15.99       17.40      0.70 o 
  -4   6  10       17.06       13.57      0.67 o 
  -3   6  10       24.80       28.14      0.88 o 
  -2   6  10       38.57       39.51      0.80 o 
  -1   6  10       10.63        9.91      0.46 o 
   0   6  10       27.54       28.39      0.72 o 
   1   6  10       26.08       26.53      0.98 o 
   2   6  10        7.26        7.91      0.45 o 
  -5   7  10        4.08        3.51      0.76 o 
  -4   7  10        0.67        0.72      0.40 o 
  -3   7  10        4.42        5.30      0.48 o 
  -2   7  10        0.13       -0.18      0.32 o 
  -1   7  10        1.02        2.05      0.40 o 
   0   7  10        9.41       10.03      0.60 o 
   1   7  10       34.09       37.32      2.38 o 
  -2 -12  11        0.16        0.50      0.57 o 
  -1 -12  11        2.83        2.81      0.40 o 
   0 -12  11       19.59       22.32      1.03 o 
   1 -12  11        1.80        1.49      0.31 o 
   2 -12  11       49.88       52.99      1.10 o 
   3 -12  11        4.41        5.60      0.41 o 
   4 -12  11        4.16        4.41      0.44 o 
  -3 -11  11        2.10        2.45      0.39 o 
  -2 -11  11        3.35        4.21      0.41 o 
  -1 -11  11       35.46       37.66      0.84 o 
   0 -11  11       14.12       14.43      0.54 o 
   1 -11  11       37.64       38.87      0.74 o 
   2 -11  11       64.76       67.30      0.99 o 
   3 -11  11       10.67       11.22      0.48 o 
   4 -11  11       55.36       60.69      1.08 o 
   5 -11  11       16.95       19.39      0.67 o 
  -4 -10  11        2.82        2.87      0.46 o 
  -3 -10  11        0.52        0.22      0.25 o 
  -2 -10  11        8.02        7.38      0.41 o 
  -1 -10  11       11.79       12.35      0.52 o 
   0 -10  11        7.96        7.33      0.38 o 
   1 -10  11       11.65       11.70      0.43 o 
   2 -10  11       36.58       34.43      0.63 o 
   3 -10  11        1.41        1.46      0.27 o 
   4 -10  11       34.15       33.96      0.74 o 
   5 -10  11       67.25       73.49      1.16 o 
   6 -10  11        0.38        1.53      0.29 o 
  -5  -9  11        0.11       -0.34      0.34 o 
  -4  -9  11       19.14       19.81      0.65 o 
  -3  -9  11       22.25       23.57      0.62 o 
  -2  -9  11        0.81        0.80      0.31 o 
  -1  -9  11       43.14       43.01      1.03 o 
   0  -9  11       19.59       19.04      0.53 o 
   1  -9  11        3.39        2.89      0.27 o 
   2  -9  11       25.51       24.16      0.51 o 
   3  -9  11        5.14        4.63      0.33 o 
   4  -9  11        5.44        4.94      0.31 o 
   5  -9  11        1.93        2.18      0.24 o 
   6  -9  11        0.49        0.82      0.27 o 
  -6  -8  11        0.50        0.26      0.51 o 
  -5  -8  11        0.52        0.64      0.33 o 
  -4  -8  11        4.55        4.83      0.45 o 
  -3  -8  11        9.55       10.23      0.45 o 
  -2  -8  11        0.96        1.30      0.26 o 
  -1  -8  11       83.89       82.60      1.04 o 
   0  -8  11       74.66       72.78      0.98 o 
   1  -8  11       14.94       13.29      0.42 o 
   2  -8  11       63.25       58.85      0.98 o 
   3  -8  11       83.07       84.00      1.65 o 
   4  -8  11       15.29       13.32      0.43 o 
   5  -8  11       19.86       20.29      0.64 o 
   6  -8  11        2.28        2.33      0.26 o 
   7  -8  11        2.37        2.37      0.50 o 
  -6  -7  11        6.80        7.48      0.61 o 
  -5  -7  11       17.74       15.63      0.67 o 
  -4  -7  11        5.66        4.61      0.40 o 
  -3  -7  11       19.27       17.35      0.51 o 
  -2  -7  11        0.13        0.06      0.20 o 
  -1  -7  11        3.35        3.61      0.26 o 
   0  -7  11       43.72       41.47      0.67 o 
   1  -7  11        0.17        0.61      0.20 o 
   2  -7  11      336.59      334.87      3.51 o 
   3  -7  11        7.93        8.25      0.62 o 
   4  -7  11       35.51       32.37      0.61 o 
   5  -7  11       40.56       43.51      0.78 o 
   6  -7  11        4.64        5.47      0.36 o 
   7  -7  11        0.79        0.44      0.54 o 
  -7  -6  11        8.17        8.84      0.99 o 
  -6  -6  11       25.30       29.19      2.24 o 
  -5  -6  11        0.31       -0.03      0.32 o 
  -4  -6  11       57.32       56.49      1.01 o 
  -3  -6  11       54.96       53.93      0.94 o 
  -2  -6  11       20.30       20.20      0.47 o 
  -1  -6  11       68.81       63.10      0.89 o 
   0  -6  11       44.06       41.16      0.87 o 
   1  -6  11        4.05        4.18      0.25 o 
   2  -6  11        8.56        7.81      0.30 o 
   3  -6  11        7.83        9.98      0.35 o 
   4  -6  11        7.95        7.59      0.48 o 
   5  -6  11       22.62       21.91      0.44 o 
   6  -6  11        8.18        9.79      0.73 o 
   7  -6  11       37.27       43.55      1.41 o 
  -7  -5  11       20.57       19.77      1.03 o 
  -6  -5  11       41.71       41.12      0.97 o 
  -5  -5  11       11.23       10.82      0.83 o 
  -4  -5  11      163.34      163.16      2.07 o 
  -3  -5  11       27.33       29.42      0.66 o 
  -2  -5  11       99.22       98.78      1.24 o 
  -1  -5  11        6.11        4.34      0.34 o 
   0  -5  11       30.17       29.37      0.70 o 
   1  -5  11        6.01        4.73      0.24 o 
   2  -5  11        0.32       -0.18      0.18 o 
   3  -5  11        0.20       -0.06      0.16 o 
   4  -5  11       11.03        7.73      0.26 o 
   5  -5  11        1.92        2.67      0.18 o 
   6  -5  11        1.96        0.93      0.40 o 
   7  -5  11        0.24        0.48      0.48 o 
  -7  -4  11        1.81        0.59      0.44 o 
  -6  -4  11       24.62       24.31      0.77 o 
  -5  -4  11       22.07       21.74      0.66 o 
  -4  -4  11       78.52       73.99      1.37 o 
  -3  -4  11        0.04       -0.16      0.21 o 
  -2  -4  11        0.39        1.19      0.27 o 
  -1  -4  11      324.05      325.04      3.21 o 
   0  -4  11       72.21       67.58      1.13 o 
   1  -4  11       62.87       61.00      0.77 o 
   2  -4  11      297.32      294.09      2.73 o 
   3  -4  11       35.43       35.21      0.48 o 
   4  -4  11      112.06      101.18      0.98 o 
   5  -4  11       36.17       37.94      0.64 o 
   6  -4  11        0.00        0.16      0.37 o 
   7  -4  11        1.70        1.94      0.53 o 
  -8  -3  11        0.83        0.91      0.69 o 
  -7  -3  11        1.21        1.33      0.45 o 
  -6  -3  11        0.14        0.40      0.36 o 
  -5  -3  11       12.17       12.39      0.55 o 
  -4  -3  11        0.46        0.16      0.27 o 
  -3  -3  11       85.25       83.03      1.12 o 
  -2  -3  11       22.29       21.93      0.51 o 
  -1  -3  11      275.72      262.72      2.44 o 
   0  -3  11        0.26        1.25      0.17 o 
   1  -3  11      126.82      125.33      1.24 o 
   2  -3  11       21.47       20.93      0.36 o 
   3  -3  11       19.89       23.48      0.39 o 
   4  -3  11       29.34       33.19      0.51 o 
   5  -3  11       49.84       52.66      0.67 o 
   6  -3  11        4.76        4.96      0.42 o 
   7  -3  11       14.71       17.58      1.24 o 
  -8  -2  11        0.01       -0.48      0.48 o 
  -7  -2  11        3.77        3.49      0.49 o 
  -6  -2  11        2.97        3.38      0.38 o 
  -5  -2  11        0.05        0.05      0.25 o 
  -4  -2  11        0.43       -0.04      0.24 o 
  -3  -2  11       43.86       42.09      0.74 o 
  -2  -2  11       32.96       28.61      0.51 o 
  -1  -2  11       58.54       61.36      0.73 o 
   0  -2  11        3.49        1.19      0.19 o 
   1  -2  11        6.04        5.58      0.23 o 
   2  -2  11        9.28        8.24      0.26 o 
   3  -2  11       14.35       13.33      0.34 o 
   4  -2  11        9.58        8.54      0.26 o 
   5  -2  11        2.67        2.72      0.17 o 
   6  -2  11       17.72       18.95      0.44 o 
   7  -2  11        3.47        2.96      0.78 o 
  -8  -1  11        0.11       -0.31      0.57 o 
  -7  -1  11        0.85        0.77      0.47 o 
  -6  -1  11        5.18        4.33      0.39 o 
  -5  -1  11       10.54        9.78      0.52 o 
  -4  -1  11       52.21       46.03      0.94 o 
  -3  -1  11      100.44       94.86      1.15 o 
  -2  -1  11        5.23        6.24      0.29 o 
  -1  -1  11      186.46      172.85      1.54 o 
   0  -1  11      319.72      306.97      3.06 o 
   1  -1  11      270.26      259.38      2.81 o 
   2  -1  11      134.95      129.20      1.26 o 
   3  -1  11        0.13        0.06      0.17 o 
   4  -1  11       13.43       12.26      0.35 o 
   5  -1  11        3.47        4.74      0.24 o 
   6  -1  11        0.36        0.51      0.27 o 
  -8   0  11        3.39        4.17      0.62 o 
  -7   0  11       12.71       11.11      0.69 o 
  -6   0  11        0.02       -0.03      0.30 o 
  -5   0  11       26.69       27.67      0.73 o 
  -4   0  11        0.74        0.11      0.25 o 
  -3   0  11       26.21       22.63      0.49 o 
  -2   0  11        4.91        4.05      0.23 o 
  -1   0  11      101.52       96.59      0.98 o 
   0   0  11        0.54        0.32      0.17 o 
   1   0  11        6.02        7.03      0.26 o 
   2   0  11      239.27      240.70      2.97 o 
   3   0  11        5.82        8.74      0.31 o 
   4   0  11       99.17       96.86      1.57 o 
   5   0  11       37.35       42.51      0.85 o 
   6   0  11        0.21        0.16      0.21 o 
  -8   1  11        1.23        2.14      0.76 o 
  -7   1  11       57.24       60.69      1.44 o 
  -6   1  11        5.09        6.09      0.45 o 
  -5   1  11       29.10       27.53      0.73 o 
  -4   1  11       22.62       27.49      0.59 o 
  -3   1  11        1.48        0.79      0.22 o 
  -2   1  11        6.17        3.57      0.23 o 
  -1   1  11       58.79       57.84      0.70 o 
   0   1  11       18.34       16.89      0.39 o 
   1   1  11        7.50        7.94      0.29 o 
   2   1  11        5.44        4.18      0.23 o 
   3   1  11        4.11        3.82      0.24 o 
   4   1  11       25.04       24.79      0.63 o 
   5   1  11        6.69        7.66      0.36 o 
  -7   2  11        0.12       -0.44      0.64 o 
  -6   2  11       10.65       10.05      0.53 o 
  -5   2  11        1.51        1.86      0.35 o 
  -4   2  11       22.52       24.04      0.70 o 
  -3   2  11       72.92       68.37      0.98 o 
  -2   2  11       29.08       31.42      0.54 o 
  -1   2  11      109.76      118.77      1.24 o 
   0   2  11       18.59       15.45      0.40 o 
   1   2  11       26.79       25.06      0.51 o 
   2   2  11       32.68       34.01      0.85 o 
   3   2  11        1.22        1.19      0.24 o 
   4   2  11       11.63       12.27      0.44 o 
   5   2  11        0.62        1.46      0.26 o 
  -7   3  11        0.02        0.42      0.48 o 
  -6   3  11        0.90        1.35      0.31 o 
  -5   3  11        5.85        4.67      0.47 o 
  -4   3  11       24.56       21.81      0.81 o 
  -3   3  11        8.00        7.81      0.35 o 
  -2   3  11       16.13       18.27      0.52 o 
  -1   3  11       79.92       83.82      1.05 o 
   0   3  11        4.75        3.88      0.27 o 
   1   3  11       11.70       12.06      0.50 o 
   2   3  11       63.63       62.91      1.17 o 
   3   3  11        7.32        9.05      0.40 o 
   4   3  11        7.95        8.07      0.41 o 
  -6   4  11        2.41        2.75      0.80 o 
  -5   4  11        0.13        0.34      0.35 o 
  -4   4  11        9.69        8.09      0.50 o 
  -3   4  11        2.56        2.32      0.30 o 
  -2   4  11        2.94        3.23      0.30 o 
  -1   4  11        6.70        6.52      0.39 o 
   0   4  11        2.61        2.35      0.27 o 
   1   4  11        5.79        5.38      0.31 o 
   2   4  11       12.17       11.67      0.45 o 
   3   4  11        0.92        1.65      0.29 o 
  -6   5  11        3.79        3.66      0.84 o 
  -5   5  11        0.00        0.08      0.39 o 
  -4   5  11       30.60       34.09      0.90 o 
  -3   5  11       34.15       33.98      0.80 o 
  -2   5  11       16.51       18.60      0.58 o 
  -1   5  11       10.03        9.16      0.47 o 
   0   5  11       20.36       19.01      0.63 o 
   1   5  11        7.31        5.23      0.45 o 
   2   5  11       10.18       10.90      0.46 o 
  -5   6  11        0.14        0.15      0.46 o 
  -4   6  11        5.53        7.26      0.58 o 
  -3   6  11       23.35       21.95      0.87 o 
  -2   6  11        1.90        1.81      0.33 o 
  -1   6  11      106.56      109.78      1.76 o 
   0   6  11       13.35       16.43      0.93 o 
   1   6  11       25.99       26.19      0.85 o 
  -2   7  11       18.10       18.59      1.29 o 
   0 -12  12       41.30       47.02      1.09 o 
   1 -12  12       30.11       32.10      0.93 o 
   2 -12  12       15.11       16.65      0.64 o 
  -2 -11  12        2.28        2.70      0.43 o 
  -1 -11  12        0.25       -0.10      0.30 o 
   0 -11  12       42.13       44.86      0.90 o 
   1 -11  12       22.91       26.63      0.68 o 
   2 -11  12       10.08       10.88      0.52 o 
   3 -11  12       67.89       73.55      1.26 o 
   4 -11  12        0.02        0.49      0.29 o 
  -4 -10  12        4.43        4.93      0.55 o 
  -3 -10  12        1.76        1.68      0.46 o 
  -2 -10  12        8.48        8.59      0.73 o 
  -1 -10  12        9.94        9.35      0.51 o 
   0 -10  12        0.47        0.21      0.27 o 
   1 -10  12       12.08       14.04      0.50 o 
   2 -10  12       20.78       22.32      0.65 o 
   3 -10  12       53.86       56.47      1.01 o 
   4 -10  12        1.27        1.09      0.28 o 
   5 -10  12       20.61       22.52      0.65 o 
  -4  -9  12        1.35        1.14      0.43 o 
  -3  -9  12        8.07        7.95      0.43 o 
  -2  -9  12       29.93       29.44      0.88 o 
  -1  -9  12        2.24        2.45      0.33 o 
   0  -9  12        8.15        7.05      0.40 o 
   1  -9  12       46.54       45.61      0.85 o 
   2  -9  12        0.63        0.74      0.25 o 
   3  -9  12        0.11       -0.23      0.23 o 
   4  -9  12        0.63        0.61      0.24 o 
   5  -9  12       18.49       18.48      0.68 o 
  -5  -8  12        2.27        2.38      0.47 o 
  -4  -8  12        2.06        1.36      0.37 o 
  -3  -8  12       16.98       19.03      0.56 o 
  -2  -8  12       37.25       36.51      0.80 o 
  -1  -8  12       11.27       11.51      0.50 o 
   0  -8  12       90.18       85.32      1.21 o 
   1  -8  12       50.07       52.16      0.86 o 
   2  -8  12        0.00       -0.19      0.23 o 
   3  -8  12       13.43       14.41      0.51 o 
   4  -8  12       23.31       21.04      0.52 o 
   5  -8  12        1.23        1.15      0.21 o 
   6  -8  12       18.42       20.81      0.69 o 
  -6  -7  12        5.68        5.18      0.69 o 
  -5  -7  12       14.67       16.50      0.89 o 
  -4  -7  12        6.54        6.41      0.43 o 
  -3  -7  12        6.14        5.55      0.40 o 
  -2  -7  12       94.42       91.06      1.22 o 
  -1  -7  12        0.34        0.39      0.26 o 
   0  -7  12      103.06       97.81      1.31 o 
   1  -7  12       94.18       98.45      1.31 o 
   2  -7  12        1.50        1.63      0.38 o 
   3  -7  12      165.13      164.43      2.44 o 
   4  -7  12       44.03       53.11      0.89 o 
   5  -7  12       13.27       14.62      0.68 o 
   6  -7  12       40.02       42.36      1.36 o 
  -6  -6  12       17.88       17.49      1.30 o 
  -5  -6  12       26.47       27.35      0.83 o 
  -4  -6  12        0.78        0.93      0.34 o 
  -3  -6  12       18.57       20.89      0.61 o 
  -2  -6  12       47.49       45.73      0.79 o 
  -1  -6  12        6.50        6.79      0.37 o 
   0  -6  12       25.11       23.92      0.56 o 
   1  -6  12        0.55        0.48      0.20 o 
   2  -6  12        0.72        1.43      0.24 o 
   3  -6  12        3.51        2.23      0.23 o 
   4  -6  12       21.00       22.26      0.46 o 
   5  -6  12        7.00        8.69      0.36 o 
   6  -6  12       30.64       33.93      1.17 o 
  -6  -5  12       23.65       27.02      1.00 o 
  -5  -5  12        0.99        1.11      0.39 o 
  -4  -5  12        3.25        2.96      0.50 o 
  -3  -5  12        8.04        8.07      0.43 o 
  -2  -5  12        1.48        1.33      0.30 o 
  -1  -5  12        0.58        0.62      0.29 o 
   0  -5  12        1.74        0.65      0.31 o 
   1  -5  12       19.99       17.16      0.52 o 
   2  -5  12        4.98        4.14      0.26 o 
   3  -5  12        0.01       -0.17      0.17 o 
   4  -5  12        1.48        1.43      0.18 o 
   5  -5  12        0.35       -0.03      0.18 o 
   6  -5  12        0.05        0.20      0.54 o 
  -6  -4  12       10.01       10.19      0.68 o 
  -5  -4  12        0.46        0.14      0.33 o 
  -4  -4  12        0.24        0.17      0.27 o 
  -3  -4  12        5.90        5.39      0.53 o 
  -2  -4  12      106.09      102.34      1.60 o 
  -1  -4  12       25.68       28.22      0.70 o 
   0  -4  12      481.76      470.90      5.47 o 
   1  -4  12       41.02       41.04      0.62 o 
   2  -4  12       51.35       48.63      0.99 o 
   3  -4  12       85.65       87.01      1.19 o 
   4  -4  12        2.00        2.90      0.18 o 
   5  -4  12        8.99        8.90      0.43 o 
   6  -4  12        7.16        7.49      0.35 o 
  -7  -3  12        7.50        8.68      1.29 o 
  -6  -3  12        0.68        0.08      0.49 o 
  -5  -3  12       63.07       61.94      1.38 o 
  -4  -3  12        6.59        7.22      0.44 o 
  -3  -3  12      110.23      105.92      1.57 o 
  -2  -3  12        1.05        0.56      0.24 o 
  -1  -3  12        2.36        2.60      0.25 o 
   0  -3  12       21.73       17.92      0.40 o 
   1  -3  12       51.61       53.26      0.67 o 
   2  -3  12       30.74       32.85      0.53 o 
   3  -3  12       66.75       70.56      0.98 o 
   4  -3  12        0.03       -0.07      0.15 o 
   5  -3  12       19.91       19.26      0.45 o 
   6  -3  12       11.08       13.37      0.46 o 
  -7  -2  12        3.38        3.39      0.67 o 
  -6  -2  12        0.13        0.07      0.35 o 
  -5  -2  12       38.54       44.44      1.14 o 
  -4  -2  12       24.86       22.08      0.63 o 
  -3  -2  12       42.29       43.23      0.85 o 
  -2  -2  12      216.38      209.40      2.45 o 
  -1  -2  12       67.93       66.92      0.91 o 
   0  -2  12       81.81       82.64      0.92 o 
   1  -2  12       12.23       10.51      0.32 o 
   2  -2  12        3.83        2.82      0.22 o 
   3  -2  12        5.29        4.91      0.25 o 
   4  -2  12       29.23       31.34      0.59 o 
   5  -2  12        2.12        2.71      0.18 o 
   6  -2  12        0.83        0.35      0.32 o 
  -7  -1  12        5.53        5.80      0.78 o 
  -6  -1  12        0.07        0.20      0.39 o 
  -5  -1  12       13.26       10.36      0.83 o 
  -4  -1  12       28.55       25.77      0.66 o 
  -3  -1  12       87.84       83.75      1.14 o 
  -2  -1  12       88.55       85.64      1.04 o 
  -1  -1  12       13.20       13.56      0.38 o 
   0  -1  12      171.67      170.25      1.64 o 
   1  -1  12       14.88       19.07      0.41 o 
   2  -1  12       21.69       22.36      0.47 o 
   3  -1  12       45.77       44.84      0.71 o 
   4  -1  12        1.04        1.45      0.20 o 
   5  -1  12        1.19        1.12      0.21 o 
   6  -1  12       13.15       17.53      1.07 o 
  -7   0  12        1.09        1.75      0.91 o 
  -6   0  12        0.29        0.34      0.46 o 
  -5   0  12        1.56        0.69      0.37 o 
  -4   0  12        7.98        5.23      0.35 o 
  -3   0  12        3.89        4.03      0.30 o 
  -2   0  12        5.84        5.22      0.29 o 
  -1   0  12        2.99        3.10      0.24 o 
   0   0  12       94.72       96.23      1.26 o 
   1   0  12       62.59       65.71      1.20 o 
   2   0  12       54.36       48.57      0.72 o 
   3   0  12       53.81       57.85      0.87 o 
   4   0  12        1.13        1.75      0.22 o 
   5   0  12        0.20       -0.21      0.21 o 
  -6   1  12        3.43        5.41      0.53 o 
  -5   1  12       25.58       25.79      0.76 o 
  -4   1  12        0.26        0.18      0.22 o 
  -3   1  12       44.17       46.30      0.86 o 
  -2   1  12       58.52       53.98      0.79 o 
  -1   1  12       20.47       19.11      0.45 o 
   0   1  12        5.85        4.38      0.29 o 
   1   1  12        0.02       -0.17      0.17 o 
   2   1  12        9.63        9.37      0.33 o 
   3   1  12       10.48       10.46      0.40 o 
   4   1  12        0.27        0.26      0.22 o 
   5   1  12        1.47        0.94      0.28 o 
  -6   2  12        6.61        6.85      0.59 o 
  -5   2  12       22.32       23.89      0.68 o 
  -4   2  12        0.13        0.07      0.24 o 
  -3   2  12       71.61       75.46      1.26 o 
  -2   2  12       33.01       28.48      0.61 o 
  -1   2  12        0.30        0.26      0.24 o 
   0   2  12      122.91      117.88      1.50 o 
   1   2  12       23.31       25.08      0.58 o 
   2   2  12       24.69       24.16      0.52 o 
   3   2  12       24.25       28.70      0.71 o 
   4   2  12        3.72        4.21      0.38 o 
  -6   3  12        0.95        0.49      0.40 o 
  -5   3  12        0.05        0.10      0.35 o 
  -4   3  12        0.21        0.09      0.35 o 
  -3   3  12        0.32       -0.17      0.27 o 
  -2   3  12       42.03       40.99      0.77 o 
  -1   3  12        0.74        1.09      0.28 o 
   0   3  12       49.33       51.03      0.92 o 
   1   3  12       26.53       27.48      0.57 o 
   2   3  12       13.68       14.14      0.45 o 
   3   3  12        5.35        4.07      0.34 o 
  -5   4  12       18.06       23.44      0.88 o 
  -4   4  12        3.13        3.14      0.42 o 
  -3   4  12       17.52       17.25      0.60 o 
  -2   4  12       16.54       17.07      0.55 o 
  -1   4  12       13.57       10.13      0.49 o 
   0   4  12        1.29        2.40      0.33 o 
   1   4  12       16.59       14.54      0.50 o 
   2   4  12        0.00        0.01      0.24 o 
  -4   5  12        2.99        3.40      0.49 o 
  -3   5  12       16.56       17.66      0.71 o 
  -2   5  12       19.80       19.88      0.88 o 
  -1   5  12        6.10        7.07      0.48 o 
   0   5  12        3.55        2.15      0.40 o 
   1   5  12        0.02       -0.25      0.32 o 
  -1 -11  13       35.86       40.88      2.27 o 
   0 -11  13        2.28        2.04      0.38 o 
   1 -11  13       43.58       47.63      0.91 o 
   2 -11  13        4.71        5.02      0.42 o 
   3 -11  13        0.89        2.06      0.49 o 
  -3 -10  13        1.22        0.93      0.68 o 
  -2 -10  13        0.24       -0.11      0.41 o 
  -1 -10  13        0.27       -0.29      0.29 o 
   0 -10  13        0.01       -0.27      0.27 o 
   1 -10  13       35.62       39.76      0.80 o 
   2 -10  13       18.61       19.15      0.75 o 
   3 -10  13       26.10       26.60      0.71 o 
   4 -10  13        7.62        8.52      0.49 o 
  -4  -9  13        8.82        9.13      0.66 o 
  -3  -9  13       27.38       28.22      0.85 o 
  -2  -9  13       11.80       12.19      0.73 o 
  -1  -9  13       48.01       46.84      0.89 o 
   0  -9  13        4.83        4.59      0.37 o 
   1  -9  13        2.34        2.38      0.29 o 
   2  -9  13       30.36       28.70      0.70 o 
   3  -9  13        3.51        4.40      0.35 o 
   4  -9  13        0.28        0.13      0.31 o 
   5  -9  13        7.09        7.23      0.42 o 
  -4  -8  13        9.72        9.68      0.67 o 
  -3  -8  13        0.09        0.85      0.33 o 
  -2  -8  13        1.32        1.41      0.35 o 
  -1  -8  13       13.05       13.20      0.53 o 
   0  -8  13       22.70       23.53      0.61 o 
   1  -8  13       16.81       16.46      0.50 o 
   2  -8  13       12.26       13.68      0.52 o 
   3  -8  13        7.72        7.03      0.39 o 
   4  -8  13       16.13       19.21      0.53 o 
   5  -8  13       13.82       13.70      0.73 o 
  -5  -7  13        1.53        1.80      0.46 o 
  -4  -7  13        6.36        5.88      0.45 o 
  -3  -7  13       10.42        9.66      0.49 o 
  -2  -7  13       10.74        9.14      0.50 o 
  -1  -7  13      130.20      130.92      1.69 o 
   0  -7  13        0.10        0.38      0.36 o 
   1  -7  13       56.47       59.19      0.92 o 
   2  -7  13      140.16      146.01      1.95 o 
   3  -7  13        7.97        8.52      0.53 o 
   4  -7  13       89.67       90.36      1.27 o 
   5  -7  13        4.79        5.18      0.77 o 
  -6  -6  13        0.84        0.37      0.51 o 
  -5  -6  13        4.86        5.65      0.52 o 
  -4  -6  13       23.41       24.92      0.71 o 
  -3  -6  13        4.44        4.44      0.39 o 
  -2  -6  13        8.75       10.00      0.48 o 
  -1  -6  13      125.95      119.72      1.56 o 
   0  -6  13       27.43       30.28      0.65 o 
   1  -6  13       10.38        8.15      0.37 o 
   2  -6  13        4.97        5.82      0.35 o 
   3  -6  13        1.43        1.67      0.23 o 
   4  -6  13       23.60       25.73      0.57 o 
   5  -6  13        0.02       -0.07      0.21 o 
  -6  -5  13        0.01       -0.45      0.49 o 
  -5  -5  13        0.31       -0.25      0.35 o 
  -4  -5  13        8.78        8.00      0.47 o 
  -3  -5  13       22.66       22.15      0.63 o 
  -2  -5  13       52.55       51.62      1.09 o 
  -1  -5  13        5.55        6.58      0.45 o 
   0  -5  13        0.92        0.55      0.28 o 
   1  -5  13       35.46       36.34      0.93 o 
   2  -5  13       27.12       25.51      0.57 o 
   3  -5  13        0.01       -0.18      0.18 o 
   4  -5  13       20.92       22.04      0.47 o 
   5  -5  13       11.34       12.26      0.44 o 
  -6  -4  13        1.15        0.82      0.47 o 
  -5  -4  13        4.27        5.09      0.60 o 
  -4  -4  13       21.10       19.03      0.62 o 
  -3  -4  13        0.31       -0.10      0.28 o 
  -2  -4  13       25.45       22.93      0.60 o 
  -1  -4  13       40.53       39.60      0.75 o 
   0  -4  13       11.21       10.23      0.52 o 
   1  -4  13       39.02       40.80      0.81 o 
   2  -4  13       14.87       15.45      0.39 o 
   3  -4  13        9.46       10.85      0.33 o 
   4  -4  13       20.55       23.21      0.51 o 
   5  -4  13        3.21        3.29      0.29 o 
  -6  -3  13       10.13        8.88      0.91 o 
  -5  -3  13        7.34        8.71      0.66 o 
  -4  -3  13       45.55       44.92      0.91 o 
  -3  -3  13        9.14        9.33      0.47 o 
  -2  -3  13        5.13        4.27      0.34 o 
  -1  -3  13        5.02        4.84      0.33 o 
   0  -3  13        5.86        6.05      0.30 o 
   1  -3  13       25.31       25.35      0.51 o 
   2  -3  13        0.57        0.71      0.19 o 
   3  -3  13        3.03        2.63      0.22 o 
   4  -3  13       14.80       14.58      0.44 o 
   5  -3  13        2.87        2.95      0.27 o 
  -6  -2  13       24.38       25.73      0.95 o 
  -5  -2  13       24.98       24.34      0.84 o 
  -4  -2  13       79.40       83.56      1.94 o 
  -3  -2  13        0.34        0.54      0.28 o 
  -2  -2  13       96.91       91.11      1.19 o 
  -1  -2  13       53.34       52.09      0.80 o 
   0  -2  13        0.43        0.51      0.20 o 
   1  -2  13       23.97       21.38      0.44 o 
   2  -2  13       46.77       47.42      0.69 o 
   3  -2  13        3.70        4.11      0.28 o 
   4  -2  13        1.25        0.93      0.19 o 
   5  -2  13        2.32        2.77      0.25 o 
  -6  -1  13        4.42        4.61      0.55 o 
  -5  -1  13        0.00        0.25      0.35 o 
  -4  -1  13       46.43       43.86      0.89 o 
  -3  -1  13        3.23        3.24      0.30 o 
  -2  -1  13       67.48       69.89      1.00 o 
  -1  -1  13       80.35       82.89      1.09 o 
   0  -1  13       10.24       10.21      0.34 o 
   1  -1  13       70.06       69.73      0.85 o 
   2  -1  13       25.73       29.07      0.54 o 
   3  -1  13        0.03        0.00      0.20 o 
   4  -1  13       24.43       24.94      0.51 o 
   5  -1  13       39.67       47.20      0.81 o 
  -6   0  13        5.43        6.06      0.76 o 
  -5   0  13        7.36        8.65      0.55 o 
  -4   0  13        5.68        6.44      0.40 o 
  -3   0  13       12.17       12.24      0.46 o 
  -2   0  13       12.12       12.83      0.45 o 
  -1   0  13       13.98       14.75      0.46 o 
   0   0  13        4.33        4.05      0.25 o 
   1   0  13       10.82       10.48      0.33 o 
   2   0  13        3.53        3.51      0.25 o 
   3   0  13       15.83       22.25      0.50 o 
   4   0  13        5.03        5.60      0.34 o 
  -6   1  13        4.35        3.48      0.64 o 
  -5   1  13        4.84        5.87      0.44 o 
  -4   1  13       45.53       46.03      1.38 o 
  -3   1  13        3.66        3.89      0.32 o 
  -2   1  13       45.83       46.49      0.85 o 
  -1   1  13        7.04        7.98      0.37 o 
   0   1  13        2.53        3.60      0.26 o 
   1   1  13        0.01       -0.18      0.18 o 
   2   1  13       10.67       12.26      0.44 o 
   3   1  13        0.03        0.17      0.24 o 
   4   1  13       22.22       24.48      0.96 o 
  -6   2  13        0.01       -0.61      0.61 o 
  -5   2  13        3.05        3.15      0.43 o 
  -4   2  13       19.80       18.50      0.63 o 
  -3   2  13        5.51        4.92      0.39 o 
  -2   2  13       33.52       35.09      0.85 o 
  -1   2  13       29.81       25.09      0.65 o 
   0   2  13        0.35        0.43      0.24 o 
   1   2  13       19.33       19.41      0.50 o 
   2   2  13        0.92        0.05      0.22 o 
   3   2  13        0.20        0.19      0.24 o 
  -5   3  13        0.48       -0.30      0.40 o 
  -4   3  13        3.96        3.71      0.67 o 
  -3   3  13       12.16       10.68      0.51 o 
  -2   3  13        6.03        5.97      0.58 o 
  -1   3  13       98.52      102.90      1.62 o 
   0   3  13        9.05        8.68      0.50 o 
   1   3  13       23.85       24.30      0.69 o 
   2   3  13        0.26        0.63      0.27 o 
  -4   4  13       23.20       30.26      1.20 o 
  -3   4  13       10.00        9.24      0.60 o 
  -2   4  13        3.45        3.09      0.47 o 
  -1   4  13        0.98        0.87      0.36 o 
   0   4  13        7.39        7.22      0.47 o 
  -1 -10  14       27.72       27.96      0.92 o 
   0 -10  14        2.77        2.86      0.36 o 
   1 -10  14        1.04        0.98      0.33 o 
   2 -10  14        9.06        7.47      0.45 o 
  -3  -9  14       26.62       28.14      0.96 o 
  -2  -9  14       52.91       54.47      1.14 o 
  -1  -9  14       19.15       20.98      0.71 o 
   0  -9  14       39.19       39.54      0.81 o 
   1  -9  14       20.47       21.23      0.67 o 
   2  -9  14       14.40       14.57      0.90 o 
   3  -9  14       30.01       27.69      0.68 o 
  -4  -8  14        0.95        1.18      0.51 o 
  -3  -8  14        8.30        8.75      0.61 o 
  -2  -8  14        0.86        2.13      0.38 o 
  -1  -8  14        1.34        1.30      0.32 o 
   0  -8  14       30.73       33.15      0.74 o 
   1  -8  14        7.47        7.09      0.44 o 
   2  -8  14       22.17       24.56      0.66 o 
   3  -8  14       28.99       32.74      0.81 o 
   4  -8  14        0.17        0.42      0.29 o 
  -4  -7  14        0.75        0.97      0.37 o 
  -3  -7  14        0.27       -0.05      0.32 o 
  -2  -7  14       23.77       24.50      0.75 o 
  -1  -7  14       13.99       14.24      0.53 o 
   0  -7  14       55.12       59.67      0.99 o 
   1  -7  14        2.51        2.77      0.34 o 
   2  -7  14       41.42       43.42      1.10 o 
   3  -7  14        0.70        0.79      0.25 o 
   4  -7  14        3.34        3.62      0.29 o 
  -5  -6  14       10.45       11.10      0.71 o 
  -4  -6  14       12.26       13.18      0.59 o 
  -3  -6  14       20.04       20.95      0.71 o 
  -2  -6  14        0.02       -0.28      0.28 o 
  -1  -6  14        8.82        8.12      0.43 o 
   0  -6  14        1.19        0.66      0.31 o 
   1  -6  14        0.74        0.60      0.38 o 
   2  -6  14        2.52        2.21      0.36 o 
   3  -6  14        0.03       -0.20      0.20 o 
   4  -6  14        0.28       -0.22      0.24 o 
  -5  -5  14        2.19        2.60      0.47 o 
  -4  -5  14        2.85        3.23      0.39 o 
  -3  -5  14       26.48       27.87      1.02 o 
  -2  -5  14        7.92        7.31      0.50 o 
  -1  -5  14       31.84       30.34      0.81 o 
   0  -5  14       68.80       70.31      1.58 o 
   1  -5  14        6.49        7.41      0.71 o 
   2  -5  14       39.48       41.48      1.15 o 
   3  -5  14       34.61       32.37      0.91 o 
   4  -5  14        0.18        0.21      0.18 o 
  -5  -4  14        0.98       -0.37      0.65 o 
  -4  -4  14        1.96        0.80      0.31 o 
  -3  -4  14        2.21        2.17      0.36 o 
  -2  -4  14        1.23        1.69      0.29 o 
  -1  -4  14        6.41        7.58      0.41 o 
   0  -4  14       18.34       19.42      0.53 o 
   1  -4  14        0.56        0.86      0.25 o 
   2  -4  14       29.32       31.95      0.72 o 
   3  -4  14       23.74       23.95      0.48 o 
   4  -4  14        0.73        1.34      0.19 o 
  -5  -3  14        2.86        3.03      0.59 o 
  -4  -3  14        3.16        3.62      0.45 o 
  -3  -3  14        6.61        6.32      0.47 o 
  -2  -3  14        8.35        7.12      0.42 o 
  -1  -3  14        0.02       -0.19      0.23 o 
   0  -3  14        5.38        4.83      0.29 o 
   1  -3  14        0.00       -0.20      0.20 o 
   2  -3  14        0.14       -0.10      0.20 o 
   3  -3  14        4.68        5.27      0.27 o 
   4  -3  14        0.14        0.00      0.17 o 
  -6  -2  14       18.10       18.07      1.22 o 
  -5  -2  14        4.81        4.44      0.52 o 
  -4  -2  14       15.15       14.21      0.58 o 
  -3  -2  14       36.78       38.69      0.90 o 
  -2  -2  14        5.95        5.92      0.38 o 
  -1  -2  14        5.90        6.71      0.36 o 
   0  -2  14       38.25       37.02      0.91 o 
   1  -2  14       12.94       13.13      0.44 o 
   2  -2  14        0.14       -0.20      0.20 o 
   3  -2  14        1.46        1.38      0.23 o 
   4  -2  14        1.51        1.24      0.24 o 
  -5  -1  14        2.23        1.01      0.51 o 
  -4  -1  14       11.87       10.98      0.52 o 
  -3  -1  14       15.75       14.69      0.54 o 
  -2  -1  14        1.10        1.21      0.28 o 
  -1  -1  14        1.13        0.92      0.24 o 
   0  -1  14       66.91       68.84      0.97 o 
   1  -1  14       41.28       47.29      0.96 o 
   2  -1  14       36.23       36.58      0.74 o 
   3  -1  14       93.37      104.90      1.69 o 
  -5   0  14        0.52       -0.16      0.43 o 
  -4   0  14        1.38        1.05      0.30 o 
  -3   0  14        0.88        0.16      0.40 o 
  -2   0  14        6.44        8.06      0.43 o 
  -1   0  14        7.11        7.38      0.37 o 
   0   0  14        6.19        7.89      0.37 o 
   1   0  14       22.79       27.73      0.57 o 
   2   0  14        6.63        8.33      0.39 o 
   3   0  14       49.02       52.86      1.37 o 
  -5   1  14       11.02       13.03      0.64 o 
  -4   1  14       14.51       17.48      0.68 o 
  -3   1  14       18.65       20.22      0.63 o 
  -2   1  14        8.81        9.59      0.58 o 
  -1   1  14       32.89       35.36      0.94 o 
   0   1  14        0.10       -0.08      0.25 o 
   1   1  14        4.68        4.41      0.34 o 
   2   1  14        2.79        2.51      0.39 o 
  -4   2  14        0.22        0.05      0.40 o 
  -3   2  14       32.80       30.04      0.91 o 
  -2   2  14        2.89        3.60      0.40 o 
  -1   2  14        0.09       -0.30      0.30 o 
   0   2  14        0.61        0.07      0.24 o 
   1   2  14        3.47        2.11      0.32 o 
  -2   3  14        0.13       -0.07      0.40 o 
  -1   3  14        5.69        4.80      0.49 o 
  -1  -9  15       22.89       23.80      0.85 o 
   0  -9  15       12.88       13.59      0.52 o 
   1  -9  15       29.36       31.16      0.84 o 
  -2  -8  15       19.53       20.34      0.91 o 
  -1  -8  15        3.15        3.77      0.41 o 
   0  -8  15        4.21        4.90      0.38 o 
   1  -8  15       34.12       35.55      0.85 o 
   2  -8  15        7.55        7.68      0.44 o 
  -3  -7  15        1.18        1.45      0.42 o 
  -2  -7  15        0.93        1.44      0.36 o 
  -1  -7  15        1.94        2.01      0.33 o 
   0  -7  15        8.61        8.83      0.44 o 
   1  -7  15        1.33        1.40      0.31 o 
   2  -7  15        0.23        0.28      0.31 o 
   3  -7  15        0.16       -0.11      0.35 o 
  -4  -6  15        2.93        3.01      0.58 o 
  -3  -6  15        1.93        2.31      0.46 o 
  -2  -6  15        4.64        4.33      0.43 o 
  -1  -6  15        8.96        8.44      0.43 o 
   0  -6  15        0.83        0.53      0.26 o 
   1  -6  15        7.60        8.22      0.46 o 
   2  -6  15        0.07       -0.23      0.23 o 
   3  -6  15        0.35       -0.23      0.23 o 
  -4  -5  15        2.41        2.39      0.47 o 
  -3  -5  15        1.53        1.25      0.38 o 
  -2  -5  15       31.73       35.35      1.09 o 
  -1  -5  15       12.40       11.46      0.57 o 
   0  -5  15        6.36        7.04      0.45 o 
   1  -5  15       30.02       27.81      0.97 o 
   2  -5  15        8.65       10.35      0.48 o 
   3  -5  15        0.06       -0.27      0.27 o 
  -4  -4  15        0.28        0.37      0.42 o 
  -3  -4  15        0.33       -0.36      0.44 o 
  -2  -4  15        3.97        2.97      0.40 o 
  -1  -4  15        6.34        5.65      0.38 o 
   0  -4  15        8.95        9.07      0.44 o 
   1  -4  15       41.29       43.49      1.23 o 
   2  -4  15       14.82       16.63      0.91 o 
   3  -4  15       14.69       14.78      0.56 o 
  -4  -3  15        7.73        8.52      0.62 o 
  -3  -3  15        0.00       -0.30      0.31 o 
  -2  -3  15        3.94        3.24      0.41 o 
  -1  -3  15       13.50       12.41      0.51 o 
   0  -3  15        1.00       -0.02      0.23 o 
   1  -3  15        0.89        0.31      0.25 o 
   2  -3  15        1.16        0.32      0.24 o 
   3  -3  15        0.42        0.41      0.26 o 
  -4  -2  15       14.25       15.64      0.86 o 
  -3  -2  15       10.11       10.57      0.56 o 
  -2  -2  15       76.54       85.10      1.46 o 
  -1  -2  15       30.47       33.46      0.69 o 
   0  -2  15        4.18        4.33      0.33 o 
   1  -2  15       21.90       23.44      0.58 o 
   2  -2  15        0.17       -0.25      0.25 o 
  -4  -1  15        2.49        2.19      0.46 o 
  -3  -1  15        0.24        0.77      0.35 o 
  -2  -1  15        0.94        0.73      0.31 o 
  -1  -1  15       73.65       77.57      1.11 o 
   0  -1  15        0.54        1.22      0.27 o 
   1  -1  15       82.93       87.37      1.49 o 
   2  -1  15       12.59       15.78      0.57 o 
  -3   0  15        4.85        5.21      0.63 o 
  -2   0  15       10.05       12.27      0.93 o 
  -1   0  15       26.43       32.81      0.75 o 
   0   0  15        3.17        3.76      0.35 o 
   1   0  15       63.37       68.80      1.38 o 
  -2   1  15        2.03        0.98      0.38 o 
  -1   1  15        1.42        2.10      0.39 o 
  -1  -6  16       17.80       18.34      0.59 o 
   0  -6  16        8.13        7.78      0.47 o 
   1  -6  16        0.66        0.50      0.29 o 
  -2  -5  16        0.47        0.12      0.53 o 
  -1  -5  16        7.93        8.42      0.54 o 
   0  -5  16       18.63       19.81      0.85 o 
   1  -5  16        1.89        1.90      0.42 o 
  -2  -4  16        1.74        1.33      0.44 o 
  -1  -4  16        2.34        1.25      0.32 o 
   0  -4  16       26.96       27.95      0.77 o 
   1  -4  16        1.02        2.12      0.34 o 
  -2  -3  16        0.07       -0.44      0.44 o 
  -1  -3  16        0.66       -0.28      0.28 o 
   0  -3  16        0.27       -0.02      0.31 o 
   1  -3  16        0.34       -0.46      0.46 o 
  -2  -2  16        0.10        1.60      0.50 o 
  -1  -2  16       54.21       61.26      1.06 o 
   0  -2  16       13.54       14.85      0.74 o 
                                                 
